# Supplementary material for: Genome sequencing of the extinct Eurasian wild aurochs, Bos primigenius, illuminates the phylogeography and evolution of cattle
Source: Genome Biol. 2015 Oct 26;16:234. doi: 10.1186/s13059-015-0790-2 (PMC4620651; doi:10.1186/s13059-015-0790-2)
Supplement: Additional file 2: — Variant effect predictor results. Detailed results from the variant effect predictor (VEP) analyses applied to the CPC98 aurochs and modern animal SNPs and indels. (XLSX 114 kb) [file 13059_2015_790_MOESM2_ESM.xlsx]

## Sheet: Sheet 1 - VEP_counts
	Sheet 1: Ensembl78 variant effect predictions for the 6,888,681 high-confidence SNPs and indels found in the USDA cattle genome data and callable in Aurochs CPC98 (minimum read depth =5).
	Variant consequence	No. of variant effects
	3_prime_UTR_variant	15613
	5_prime_UTR_variant	1878
	coding_sequence_variant	71
	downstream_gene_variant	310090
	frameshift_variant	95
	frameshift_variant,initiator_codon_variant	1
	frameshift_variant,splice_region_variant	70
	frameshift_variant,splice_region_variant,intron_variant	35
	inframe_insertion	1
	initiator_codon_variant	41
	intergenic_variant	4491845
	intron_variant	2108366
	intron_variant,non_coding_transcript_variant	26
	mature_miRNA_variant	28
	missense_variant	19668
	missense_variant,splice_region_variant	490
	non_coding_transcript_exon_variant,non_coding_transcript_variant	2669
	non_coding_transcript_variant	9
	splice_acceptor_variant	98
	splice_acceptor_variant,frameshift_variant	9
	splice_acceptor_variant,non_coding_transcript_variant	2
	splice_acceptor_variant,synonymous_variant	1
	splice_donor_variant	138
	splice_donor_variant,frameshift_variant	7
	splice_donor_variant,non_coding_transcript_variant	2
	splice_region_variant,3_prime_UTR_variant	3
	splice_region_variant,5_prime_UTR_variant	39
	splice_region_variant,intron_variant	3995
	splice_region_variant,intron_variant,non_coding_transcript_variant	15
	splice_region_variant,non_coding_transcript_exon_variant,non_coding_transcript_variant	53
	splice_region_variant,synonymous_variant	581
	stop_gained	174
	stop_gained,splice_region_variant	8
	stop_lost	10
	stop_retained_variant	15
	synonymous_variant	29579
	upstream_gene_variant	300298

## Sheet: Sheet 2 - Post-dom_fixed
	Sheet 2: Genic context (VEP) for variants fixed for a different allele in European Bos taurus to that fixed in Aurochs CPC98 and Bos indicus cattle (intronic and intergenic variants excluded)
#Uploaded_variation	Location	Allele	Gene	Feature	Feature type	Consequence	cDNA position	CDS position	Protein position	Amino acids	Codons	Existing variation	Extra information	Gene Start (bp)	Gene End (bp)	Strand	Associated gene name	Description
chr3_108560365_indel	3:108560366-108560367	A	ENSBTAG00000007300	ENSBTAT00000009604	Transcript	downstream_gene_variant	-	-	-	-	-	-	DISTANCE=4894;STRAND=1;BIOTYPE=protein_coding;ENSP=ENSBTAP00000009604	108547857	108555472	1	FHL3	Bos taurus four and a half LIM domains 3 (FHL3), mRNA. [Source:RefSeq mRNA;Acc:NM_001034223]
chr5_93690152_indel	5:93690153-93690154	A	ENSBTAG00000013541	ENSBTAT00000043044	Transcript	upstream_gene_variant	-	-	-	-	-	-	DISTANCE=3807;STRAND=1;BIOTYPE=protein_coding;ENSP=ENSBTAP00000040639	93693961	93757644	1	LMO3	Bos taurus LIM domain only 3 (rhombotin-like 2) (LMO3), mRNA. [Source:RefSeq mRNA;Acc:NM_001046337]
chr5_108211586_indel	5:108211587	-	ENSBTAG00000005221	ENSBTAT00000006875	Transcript	downstream_gene_variant	-	-	-	-	-	-	DISTANCE=4504;STRAND=1;BIOTYPE=protein_coding;ENSP=ENSBTAP00000006875	108079510	108207083	1	WNK1	WNK lysine deficient protein kinase 1 [Source:HGNC Symbol;Acc:HGNC:14540]
chr7_43311323_indel	7:43311324	-	ENSBTAG00000046787	ENSBTAT00000063865	Transcript	downstream_gene_variant	-	-	-	-	-	-	DISTANCE=785;STRAND=1;BIOTYPE=protein_coding;ENSP=ENSBTAP00000054139	43308301	43310539	1	OR14C36	olfactory receptor, family 14, subfamily C, member 36 [Source:HGNC Symbol;Acc:HGNC:15026]
chrX_92094990_indel	X:92094991-92094992	T	ENSBTAG00000002768	ENSBTAT00000003591	Transcript	downstream_gene_variant	-	-	-	-	-	-	DISTANCE=3170;STRAND=-1;BIOTYPE=protein_coding;ENSP=ENSBTAP00000003591	92098162	92105518	-1	UGT	Bos taurus solute carrier family 35 (UDP-galactose transporter), member A2 (SLC35A2), mRNA. [Source:RefSeq mRNA;Acc:NM_176640]
chrX_92094990_indel	X:92094991-92094992	T	ENSBTAG00000018496	ENSBTAT00000024618	Transcript	upstream_gene_variant	-	-	-	-	-	-	DISTANCE=2853;STRAND=-1;BIOTYPE=protein_coding;ENSP=ENSBTAP00000024618	92088348	92092138	-1	TIMM17B	translocase of inner mitochondrial membrane 17 homolog B (yeast) [Source:HGNC Symbol;Acc:HGNC:17310]
chrX_92094990_indel	X:92094991-92094992	T	ENSBTAG00000002768	ENSBTAT00000045026	Transcript	downstream_gene_variant	-	-	-	-	-	-	DISTANCE=3621;STRAND=-1;BIOTYPE=protein_coding;ENSP=ENSBTAP00000042455	92098162	92105518	-1	UGT	Bos taurus solute carrier family 35 (UDP-galactose transporter), member A2 (SLC35A2), mRNA. [Source:RefSeq mRNA;Acc:NM_176640]
10_37601723_A/G	10:37601723	G	ENSBTAG00000005268	ENSBTAT00000003576	Transcript	downstream_gene_variant	-	-	-	-	-	-	DISTANCE=1072;STRAND=-1;BIOTYPE=protein_coding;ENSP=ENSBTAP00000003576	37602795	37624778	-1	PLA2G4D	Bos taurus phospholipase A2, group IVD (cytosolic) (PLA2G4D), mRNA. [Source:RefSeq mRNA;Acc:NM_001192704]
10_65655030_A/T	10:65655030	T	ENSBTAG00000038327	ENSBTAT00000052094	Transcript	upstream_gene_variant	-	-	-	-	-	-	DISTANCE=754;STRAND=1;BIOTYPE=protein_coding;ENSP=ENSBTAP00000050462	65655784	65657656	1		Uncharacterized protein [Source:UniProtKB/TrEMBL;Acc:F1ME51]
10_73626390_G/T	10:73626390	T	ENSBTAG00000047000	ENSBTAT00000064433	Transcript	downstream_gene_variant	-	-	-	-	-	-	DISTANCE=1637;STRAND=-1;BIOTYPE=protein_coding;ENSP=ENSBTAP00000056401	73628027	73629463	-1		Uncharacterized protein [Source:UniProtKB/TrEMBL;Acc:G3X8G9]
10_73627398_G/T	10:73627398	T	ENSBTAG00000047000	ENSBTAT00000064433	Transcript	downstream_gene_variant	-	-	-	-	-	-	DISTANCE=629;STRAND=-1;BIOTYPE=protein_coding;ENSP=ENSBTAP00000056401	73628027	73629463	-1		Uncharacterized protein [Source:UniProtKB/TrEMBL;Acc:G3X8G9]
10_73627398_G/T	10:73627398	T	ENSBTAG00000045169	ENSBTAT00000062602	Transcript	downstream_gene_variant	-	-	-	-	-	-	DISTANCE=4750;STRAND=-1;BIOTYPE=snoRNA	73632148	73632220	-1	SNORD112	Small nucleolar RNA SNORD112 [Source:RFAM;Acc:RF01169]
11_6215169_G/A	11:6215169	A	ENSBTAG00000043158	ENSBTAT00000060150	Transcript	upstream_gene_variant	-	-	-	-	-	-	DISTANCE=3499;STRAND=-1;BIOTYPE=snoRNA	6211557	6211670	-1	SNORD89	Small nucleolar RNA SNORD89 [Source:RFAM;Acc:RF00578]
11_63398923_C/T	11:63398923	T	ENSBTAG00000046117	ENSBTAT00000063200	Transcript	downstream_gene_variant	-	-	-	-	-	-	DISTANCE=3416;STRAND=1;BIOTYPE=protein_coding;ENSP=ENSBTAP00000053927	63290422	63395507	1	TMSB4X	Bos taurus thymosin beta 4, X-linked (TMSB4X), mRNA. [Source:RefSeq mRNA;Acc:NM_001002885]
11_81235461_A/G	11:81235461	G	ENSBTAG00000037812	ENSBTAT00000055123	Transcript	upstream_gene_variant	-	-	-	-	-	-	DISTANCE=4438;STRAND=1;BIOTYPE=protein_coding;ENSP=ENSBTAP00000047693	81239899	81246422	1	RAD51AP2	RAD51 associated protein 2 [Source:HGNC Symbol;Acc:HGNC:34417]
12_19591557_C/A	12:19591557	A	ENSBTAG00000036389	ENSBTAT00000050889	Transcript	downstream_gene_variant	-	-	-	-	-	-	DISTANCE=4643;STRAND=-1;BIOTYPE=miRNA	19596200	19596288	-1	bta-mir-16a	bta-mir-16a [Source:miRBase;Acc:MI0009753]
12_19591557_C/A	12:19591557	A	ENSBTAG00000029867	ENSBTAT00000042246	Transcript	downstream_gene_variant	-	-	-	-	-	-	DISTANCE=4789;STRAND=-1;BIOTYPE=miRNA	19596346	19596428	-1	bta-mir-15a	bta-mir-15a [Source:miRBase;Acc:MI0005458]
12_48831371_G/T	12:48831371	T	ENSBTAG00000044007	ENSBTAT00000061307	Transcript	downstream_gene_variant	-	-	-	-	-	-	DISTANCE=581;STRAND=-1;BIOTYPE=protein_coding;ENSP=ENSBTAP00000053615	48831952	49108263	-1	KLF12	Kruppel-like factor 12 [Source:HGNC Symbol;Acc:HGNC:6346]
12_48831397_G/A	12:48831397	A	ENSBTAG00000044007	ENSBTAT00000061307	Transcript	downstream_gene_variant	-	-	-	-	-	-	DISTANCE=555;STRAND=-1;BIOTYPE=protein_coding;ENSP=ENSBTAP00000053615	48831952	49108263	-1	KLF12	Kruppel-like factor 12 [Source:HGNC Symbol;Acc:HGNC:6346]
12_50764701_G/A	12:50764701	A	ENSBTAG00000005760	ENSBTAT00000065132	Transcript	upstream_gene_variant	-	-	-	-	-	-	DISTANCE=2212;STRAND=-1;BIOTYPE=protein_coding;ENSP=ENSBTAP00000054658	50679632	50888598	-1	TBC1D4	TBC1 domain family, member 4 [Source:HGNC Symbol;Acc:HGNC:19165]
12_50764753_A/C	12:50764753	C	ENSBTAG00000005760	ENSBTAT00000065132	Transcript	upstream_gene_variant	-	-	-	-	-	-	DISTANCE=2264;STRAND=-1;BIOTYPE=protein_coding;ENSP=ENSBTAP00000054658	50679632	50888598	-1	TBC1D4	TBC1 domain family, member 4 [Source:HGNC Symbol;Acc:HGNC:19165]
12_50764766_T/C	12:50764766	C	ENSBTAG00000005760	ENSBTAT00000065132	Transcript	upstream_gene_variant	-	-	-	-	-	-	DISTANCE=2277;STRAND=-1;BIOTYPE=protein_coding;ENSP=ENSBTAP00000054658	50679632	50888598	-1	TBC1D4	TBC1 domain family, member 4 [Source:HGNC Symbol;Acc:HGNC:19165]
12_54100722_A/C	12:54100722	C	ENSBTAG00000000869	ENSBTAT00000001156	Transcript	downstream_gene_variant	-	-	-	-	-	-	DISTANCE=2214;STRAND=-1;BIOTYPE=protein_coding;ENSP=ENSBTAP00000001156	54102936	54147844	-1	RNF219	Bos taurus ring finger protein 219 (RNF219), mRNA. [Source:RefSeq mRNA;Acc:NM_001105458]
12_54101910_A/G	12:54101910	G	ENSBTAG00000000869	ENSBTAT00000001156	Transcript	downstream_gene_variant	-	-	-	-	-	-	DISTANCE=1026;STRAND=-1;BIOTYPE=protein_coding;ENSP=ENSBTAP00000001156	54102936	54147844	-1	RNF219	Bos taurus ring finger protein 219 (RNF219), mRNA. [Source:RefSeq mRNA;Acc:NM_001105458]
12_54102157_C/G	12:54102157	G	ENSBTAG00000000869	ENSBTAT00000001156	Transcript	downstream_gene_variant	-	-	-	-	-	-	DISTANCE=779;STRAND=-1;BIOTYPE=protein_coding;ENSP=ENSBTAP00000001156	54102936	54147844	-1	RNF219	Bos taurus ring finger protein 219 (RNF219), mRNA. [Source:RefSeq mRNA;Acc:NM_001105458]
12_54102473_T/C	12:54102473	C	ENSBTAG00000000869	ENSBTAT00000001156	Transcript	downstream_gene_variant	-	-	-	-	-	-	DISTANCE=463;STRAND=-1;BIOTYPE=protein_coding;ENSP=ENSBTAP00000001156	54102936	54147844	-1	RNF219	Bos taurus ring finger protein 219 (RNF219), mRNA. [Source:RefSeq mRNA;Acc:NM_001105458]
13_54218110_G/T	13:54218110	T	ENSBTAG00000006352	ENSBTAT00000039056	Transcript	upstream_gene_variant	-	-	-	-	-	-	DISTANCE=908;STRAND=-1;BIOTYPE=protein_coding;ENSP=ENSBTAP00000038860	54157825	54217202	-1	MYT1	Bos taurus myelin transcription factor 1 (MYT1), mRNA. [Source:RefSeq mRNA;Acc:NM_001192062]
13_54252623_T/C	13:54252623	C	ENSBTAG00000045701	ENSBTAT00000063812	Transcript	downstream_gene_variant	-	-	-	-	-	-	DISTANCE=1470;STRAND=-1;BIOTYPE=protein_coding;ENSP=ENSBTAP00000055794	54254093	54255011	-1	OPRL1	opiate receptor-like 1 [Source:HGNC Symbol;Acc:HGNC:8155]
13_54252623_T/C	13:54252623	C	ENSBTAG00000047704	ENSBTAT00000065755	Transcript	downstream_gene_variant	-	-	-	-	-	-	DISTANCE=3551;STRAND=1;BIOTYPE=protein_coding;ENSP=ENSBTAP00000054391	54247557	54249072	1	NPBWR2	Bos taurus neuropeptides B/W receptor 2 (NPBWR2), mRNA. [Source:RefSeq mRNA;Acc:NM_174075]
13_54257504_A/G	13:54257504	G	ENSBTAG00000045701	ENSBTAT00000063812	Transcript	upstream_gene_variant	-	-	-	-	-	-	DISTANCE=2493;STRAND=-1;BIOTYPE=protein_coding;ENSP=ENSBTAP00000055794	54254093	54255011	-1	OPRL1	opiate receptor-like 1 [Source:HGNC Symbol;Acc:HGNC:8155]
13_54257535_T/G	13:54257535	G	ENSBTAG00000045701	ENSBTAT00000063812	Transcript	upstream_gene_variant	-	-	-	-	-	-	DISTANCE=2524;STRAND=-1;BIOTYPE=protein_coding;ENSP=ENSBTAP00000055794	54254093	54255011	-1	OPRL1	opiate receptor-like 1 [Source:HGNC Symbol;Acc:HGNC:8155]
13_65956082_A/G	13:65956082	G	ENSBTAG00000001640	ENSBTAT00000002151	Transcript	upstream_gene_variant	-	-	-	-	-	-	DISTANCE=1316;STRAND=1;BIOTYPE=protein_coding;ENSP=ENSBTAP00000002151	65957398	66011672	1	EPB41L1	erythrocyte membrane protein band 4.1-like 1 [Source:HGNC Symbol;Acc:HGNC:3378]
13_65956293_A/C	13:65956293	C	ENSBTAG00000001640	ENSBTAT00000002151	Transcript	upstream_gene_variant	-	-	-	-	-	-	DISTANCE=1105;STRAND=1;BIOTYPE=protein_coding;ENSP=ENSBTAP00000002151	65957398	66011672	1	EPB41L1	erythrocyte membrane protein band 4.1-like 1 [Source:HGNC Symbol;Acc:HGNC:3378]
13_78070840_G/C	13:78070840	C	ENSBTAG00000020166	ENSBTAT00000026859	Transcript	downstream_gene_variant	-	-	-	-	-	-	DISTANCE=4716;STRAND=-1;BIOTYPE=protein_coding;ENSP=ENSBTAP00000026859	78075556	78098372	-1	ZNFX1	Bos taurus zinc finger, NFX1-type containing 1 (ZNFX1), mRNA. [Source:RefSeq mRNA;Acc:NM_001205716]
14_1802266_C/A	14:1802266	A	ENSBTAG00000026356	ENSBTAT00000037423	Transcript	missense_variant	782	695	232	A/E	gCg/gAg	-	STRAND=1;BIOTYPE=protein_coding;ENSP=ENSBTAP00000037256;SIFT=tolerated(0.94);EXON=8/17	1795351	1804562	1	DGAT1	diacylglycerol O-acyltransferase 1 [Source:RefSeq peptide;Acc:NP_777118]
14_1802266_C/A	14:1802266	A	ENSBTAG00000020751	ENSBTAT00000027654	Transcript	downstream_gene_variant	-	-	-	-	-	-	DISTANCE=3815;STRAND=-1;BIOTYPE=protein_coding;ENSP=ENSBTAP00000027654	1806081	1825793	-1	HSF1	Bos taurus heat shock transcription factor 1 (HSF1), mRNA. [Source:RefSeq mRNA;Acc:NM_001076809]
14_17880536_C/T	14:17880536	T	ENSBTAG00000044213	ENSBTAT00000061646	Transcript	upstream_gene_variant	-	-	-	-	-	-	DISTANCE=1784;STRAND=-1;BIOTYPE=misc_RNA	17878464	17878752	-1	7SK	7SK RNA [Source:RFAM;Acc:RF00100]
14_34831342_G/A	14:34831342	A	ENSBTAG00000022588	ENSBTAT00000039224	Transcript	downstream_gene_variant	-	-	-	-	-	-	DISTANCE=386;STRAND=1;BIOTYPE=protein_coding;ENSP=ENSBTAP00000039024	34427579	34830956	1	C14H8orf34	Bos taurus chromosome 14 open reading frame, human C8orf34 (C14H8orf34), mRNA. [Source:RefSeq mRNA;Acc:NM_001199131]
16_2973729_T/A	16:2973729	A	ENSBTAG00000034632	ENSBTAT00000054874	Transcript	downstream_gene_variant	-	-	-	-	-	-	DISTANCE=1509;STRAND=-1;BIOTYPE=protein_coding;ENSP=ENSBTAP00000050956	2975238	3005255	-1	LEMD1	LEM domain containing 1 [Source:HGNC Symbol;Acc:HGNC:18725]
16_39692063_G/A	16:39692063	A	ENSBTAG00000044903	ENSBTAT00000062336	Transcript	upstream_gene_variant	-	-	-	-	-	-	DISTANCE=2406;STRAND=1;BIOTYPE=snoRNA	39694469	39694529	1	snoU13	Small nucleolar RNA U13 [Source:RFAM;Acc:RF01210]
16_42897806_A/T	16:42897806	T	ENSBTAG00000032617	ENSBTAT00000009504	Transcript	downstream_gene_variant	-	-	-	-	-	-	DISTANCE=3682;STRAND=-1;BIOTYPE=protein_coding;ENSP=ENSBTAP00000009504	42901488	42905541	-1	FBXO44	Bos taurus F-box protein 44 (FBXO44), mRNA. [Source:RefSeq mRNA;Acc:NM_001101295]
16_43472069_G/A	16:43472069	A	ENSBTAG00000003697	ENSBTAT00000033464	Transcript	downstream_gene_variant	-	-	-	-	-	-	DISTANCE=2991;STRAND=-1;BIOTYPE=protein_coding;ENSP=ENSBTAP00000033377	43475060	43486514	-1	TARDBP	Bos taurus TAR DNA binding protein (TARDBP), mRNA. [Source:RefSeq mRNA;Acc:NM_001046485]
17_7227151_G/C	17:7227151	C	ENSBTAG00000047924	ENSBTAT00000063599	Transcript	upstream_gene_variant	-	-	-	-	-	-	DISTANCE=962;STRAND=-1;BIOTYPE=protein_coding;ENSP=ENSBTAP00000054164	7225110	7226189	-1	MAB21L2	mab-21-like 2 (C. elegans) [Source:HGNC Symbol;Acc:HGNC:6758]
18_14297003_G/A	18:14297003	A	ENSBTAG00000015968	ENSBTAT00000021234	Transcript	downstream_gene_variant	-	-	-	-	-	-	DISTANCE=4264;STRAND=1;BIOTYPE=protein_coding;ENSP=ENSBTAP00000021234	14254106	14292739	1	ACSF3	Bos taurus acyl-CoA synthetase family member 3 (ACSF3), mRNA. [Source:RefSeq mRNA;Acc:NM_001035068]
18_18037452_G/A	18:18037452	A	ENSBTAG00000017397	ENSBTAT00000023130	Transcript	downstream_gene_variant	-	-	-	-	-	-	DISTANCE=3825;STRAND=-1;BIOTYPE=protein_coding;ENSP=ENSBTAP00000023130	18041277	18392207	-1	ZNF423	Bos taurus zinc finger protein 423 (ZNF423), mRNA. [Source:RefSeq mRNA;Acc:NM_001101893]
18_34821675_C/A	18:34821675	A	ENSBTAG00000016103	ENSBTAT00000021434	Transcript	upstream_gene_variant	-	-	-	-	-	-	DISTANCE=2824;STRAND=1;BIOTYPE=protein_coding;ENSP=ENSBTAP00000021434	34824499	34871222	1	CBFB	core-binding factor, beta subunit [Source:HGNC Symbol;Acc:HGNC:1539]
18_53061540_T/C	18:53061540	C	ENSBTAG00000020560	ENSBTAT00000027395	Transcript	upstream_gene_variant	-	-	-	-	-	-	DISTANCE=4988;STRAND=1;BIOTYPE=protein_coding;ENSP=ENSBTAP00000027395	53066528	53093156	1	CLPTM1	cleft lip and palate transmembrane protein 1 homolog [Source:RefSeq peptide;Acc:NP_001040078]
18_53061540_T/C	18:53061540	C	ENSBTAG00000020556	ENSBTAT00000027391	Transcript	downstream_gene_variant	-	-	-	-	-	-	DISTANCE=4505;STRAND=1;BIOTYPE=protein_coding;ENSP=ENSBTAP00000027391	53054657	53057035	1	APOC4	Bos taurus apolipoprotein C-IV (APOC4), mRNA. [Source:RefSeq mRNA;Acc:NM_001034807]
18_53061540_T/C	18:53061540	C	ENSBTAG00000020558	ENSBTAT00000027393	Transcript	downstream_gene_variant	-	-	-	-	-	-	DISTANCE=1583;STRAND=1;BIOTYPE=protein_coding;ENSP=ENSBTAP00000027393	53057717	53059957	1	APOC2	Bos taurus apolipoprotein C-II (APOC2), mRNA. [Source:RefSeq mRNA;Acc:NM_001102380]
18_53398693_T/C	18:53398693	C	ENSBTAG00000002070	ENSBTAT00000043681	Transcript	upstream_gene_variant	-	-	-	-	-	-	DISTANCE=3057;STRAND=1;BIOTYPE=protein_coding;ENSP=ENSBTAP00000041235	53401750	53409927	1	KLC3	kinesin light chain 3 [Source:HGNC Symbol;Acc:HGNC:20717]
18_53546665_A/G	18:53546665	G	ENSBTAG00000019604	ENSBTAT00000026119	Transcript	downstream_gene_variant	-	-	-	-	-	-	DISTANCE=1746;STRAND=1;BIOTYPE=protein_coding;ENSP=ENSBTAP00000026119	53531933	53544919	1	VASP	Bos taurus vasodilator-stimulated phosphoprotein (VASP), mRNA. [Source:RefSeq mRNA;Acc:NM_001038110]
19_25526608_C/T	19:25526608	T	ENSBTAG00000016175	ENSBTAT00000035119	Transcript	upstream_gene_variant	-	-	-	-	-	-	DISTANCE=3403;STRAND=1;BIOTYPE=protein_coding;ENSP=ENSBTAP00000034997	25530011	25589282	1	SPNS3	spinster homolog 3 (Drosophila) [Source:HGNC Symbol;Acc:HGNC:28433]
19_33383683_T/G	19:33383683	G	ENSBTAG00000019070	ENSBTAT00000025389	Transcript	upstream_gene_variant	-	-	-	-	-	-	DISTANCE=976;STRAND=-1;BIOTYPE=protein_coding;ENSP=ENSBTAP00000025389	33357141	33382707	-1	PMP22	Bos taurus peripheral myelin protein 22 (PMP22), mRNA. [Source:RefSeq mRNA;Acc:NM_001101156]
19_34912118_C/T	19:34912118	T	ENSBTAG00000017094	ENSBTAT00000022732	Transcript	upstream_gene_variant	-	-	-	-	-	-	DISTANCE=2233;STRAND=1;BIOTYPE=protein_coding;ENSP=ENSBTAP00000022732	34914351	34929459	1	SHMT1	Bos taurus serine hydroxymethyltransferase 1 (soluble) (SHMT1), mRNA. [Source:RefSeq mRNA;Acc:NM_001015553]
19_34956764_A/G	19:34956764	G	ENSBTAG00000017087	ENSBTAT00000022721	Transcript	upstream_gene_variant	-	-	-	-	-	-	DISTANCE=4703;STRAND=1;BIOTYPE=protein_coding;ENSP=ENSBTAP00000022721	34961467	34981886	1	TOP3A	Bos taurus topoisomerase (DNA) III alpha (TOP3A), mRNA. [Source:RefSeq mRNA;Acc:NM_001077975]
19_44451603_C/T	19:44451603	T	ENSBTAG00000046022	ENSBTAT00000062944	Transcript	upstream_gene_variant	-	-	-	-	-	-	DISTANCE=4722;STRAND=-1;BIOTYPE=protein_coding;ENSP=ENSBTAP00000055348	44445641	44446881	-1	PYY	Bos taurus peptide YY (PYY), mRNA. [Source:RefSeq mRNA;Acc:NM_001040587]
19_44451604_A/G	19:44451604	G	ENSBTAG00000046022	ENSBTAT00000062944	Transcript	upstream_gene_variant	-	-	-	-	-	-	DISTANCE=4723;STRAND=-1;BIOTYPE=protein_coding;ENSP=ENSBTAP00000055348	44445641	44446881	-1	PYY	Bos taurus peptide YY (PYY), mRNA. [Source:RefSeq mRNA;Acc:NM_001040587]
19_53044441_G/C	19:53044441	C	ENSBTAG00000015261	ENSBTAT00000020297	Transcript	downstream_gene_variant	-	-	-	-	-	-	DISTANCE=3988;STRAND=-1;BIOTYPE=protein_coding;ENSP=ENSBTAP00000020297	53048429	53069156	-1	CARD14	caspase recruitment domain family, member 14 [Source:HGNC Symbol;Acc:HGNC:16446]
19_53044441_G/C	19:53044441	C	ENSBTAG00000015276	ENSBTAT00000020324	Transcript	upstream_gene_variant	-	-	-	-	-	-	DISTANCE=3364;STRAND=-1;BIOTYPE=protein_coding;ENSP=ENSBTAP00000020324	53023436	53041077	-1	SLC26A11	Bos taurus solute carrier family 26, member 11 (SLC26A11), mRNA. [Source:RefSeq mRNA;Acc:NM_001014866]
19_53046437_T/C	19:53046437	C	ENSBTAG00000015261	ENSBTAT00000020297	Transcript	downstream_gene_variant	-	-	-	-	-	-	DISTANCE=1992;STRAND=-1;BIOTYPE=protein_coding;ENSP=ENSBTAP00000020297	53048429	53069156	-1	CARD14	caspase recruitment domain family, member 14 [Source:HGNC Symbol;Acc:HGNC:16446]
19_53046729_T/C	19:53046729	C	ENSBTAG00000015261	ENSBTAT00000020297	Transcript	downstream_gene_variant	-	-	-	-	-	-	DISTANCE=1700;STRAND=-1;BIOTYPE=protein_coding;ENSP=ENSBTAP00000020297	53048429	53069156	-1	CARD14	caspase recruitment domain family, member 14 [Source:HGNC Symbol;Acc:HGNC:16446]
19_53047918_T/C	19:53047918	C	ENSBTAG00000015267	ENSBTAT00000056223	Transcript	3_prime_UTR_variant	1547	-	-	-	-	-	STRAND=1;BIOTYPE=protein_coding;ENSP=ENSBTAP00000049692;EXON=6/6	53041244	53048384	1	SGSH	Bos taurus N-sulfoglucosamine sulfohydrolase (SGSH), mRNA. [Source:RefSeq mRNA;Acc:NM_001102189]
19_53047918_T/C	19:53047918	C	ENSBTAG00000015261	ENSBTAT00000020297	Transcript	downstream_gene_variant	-	-	-	-	-	-	DISTANCE=511;STRAND=-1;BIOTYPE=protein_coding;ENSP=ENSBTAP00000020297	53048429	53069156	-1	CARD14	caspase recruitment domain family, member 14 [Source:HGNC Symbol;Acc:HGNC:16446]
19_53047918_T/C	19:53047918	C	ENSBTAG00000015267	ENSBTAT00000020308	Transcript	3_prime_UTR_variant	1855	-	-	-	-	-	STRAND=1;BIOTYPE=protein_coding;ENSP=ENSBTAP00000020308;EXON=8/8	53041244	53048384	1	SGSH	Bos taurus N-sulfoglucosamine sulfohydrolase (SGSH), mRNA. [Source:RefSeq mRNA;Acc:NM_001102189]
19_53048784_A/T	19:53048784	T	ENSBTAG00000015267	ENSBTAT00000056223	Transcript	downstream_gene_variant	-	-	-	-	-	-	DISTANCE=400;STRAND=1;BIOTYPE=protein_coding;ENSP=ENSBTAP00000049692	53041244	53048384	1	SGSH	Bos taurus N-sulfoglucosamine sulfohydrolase (SGSH), mRNA. [Source:RefSeq mRNA;Acc:NM_001102189]
19_53048784_A/T	19:53048784	T	ENSBTAG00000015267	ENSBTAT00000020308	Transcript	downstream_gene_variant	-	-	-	-	-	-	DISTANCE=400;STRAND=1;BIOTYPE=protein_coding;ENSP=ENSBTAP00000020308	53041244	53048384	1	SGSH	Bos taurus N-sulfoglucosamine sulfohydrolase (SGSH), mRNA. [Source:RefSeq mRNA;Acc:NM_001102189]
19_53050561_A/G	19:53050561	G	ENSBTAG00000015267	ENSBTAT00000056223	Transcript	downstream_gene_variant	-	-	-	-	-	-	DISTANCE=2177;STRAND=1;BIOTYPE=protein_coding;ENSP=ENSBTAP00000049692	53041244	53048384	1	SGSH	Bos taurus N-sulfoglucosamine sulfohydrolase (SGSH), mRNA. [Source:RefSeq mRNA;Acc:NM_001102189]
19_53050561_A/G	19:53050561	G	ENSBTAG00000015267	ENSBTAT00000020308	Transcript	downstream_gene_variant	-	-	-	-	-	-	DISTANCE=2177;STRAND=1;BIOTYPE=protein_coding;ENSP=ENSBTAP00000020308	53041244	53048384	1	SGSH	Bos taurus N-sulfoglucosamine sulfohydrolase (SGSH), mRNA. [Source:RefSeq mRNA;Acc:NM_001102189]
19_53051080_T/C	19:53051080	C	ENSBTAG00000015267	ENSBTAT00000056223	Transcript	downstream_gene_variant	-	-	-	-	-	-	DISTANCE=2696;STRAND=1;BIOTYPE=protein_coding;ENSP=ENSBTAP00000049692	53041244	53048384	1	SGSH	Bos taurus N-sulfoglucosamine sulfohydrolase (SGSH), mRNA. [Source:RefSeq mRNA;Acc:NM_001102189]
19_53051080_T/C	19:53051080	C	ENSBTAG00000015267	ENSBTAT00000020308	Transcript	downstream_gene_variant	-	-	-	-	-	-	DISTANCE=2696;STRAND=1;BIOTYPE=protein_coding;ENSP=ENSBTAP00000020308	53041244	53048384	1	SGSH	Bos taurus N-sulfoglucosamine sulfohydrolase (SGSH), mRNA. [Source:RefSeq mRNA;Acc:NM_001102189]
19_53051113_C/T	19:53051113	T	ENSBTAG00000015267	ENSBTAT00000056223	Transcript	downstream_gene_variant	-	-	-	-	-	-	DISTANCE=2729;STRAND=1;BIOTYPE=protein_coding;ENSP=ENSBTAP00000049692	53041244	53048384	1	SGSH	Bos taurus N-sulfoglucosamine sulfohydrolase (SGSH), mRNA. [Source:RefSeq mRNA;Acc:NM_001102189]
19_53051113_C/T	19:53051113	T	ENSBTAG00000015267	ENSBTAT00000020308	Transcript	downstream_gene_variant	-	-	-	-	-	-	DISTANCE=2729;STRAND=1;BIOTYPE=protein_coding;ENSP=ENSBTAP00000020308	53041244	53048384	1	SGSH	Bos taurus N-sulfoglucosamine sulfohydrolase (SGSH), mRNA. [Source:RefSeq mRNA;Acc:NM_001102189]
19_53051115_C/G	19:53051115	G	ENSBTAG00000015267	ENSBTAT00000056223	Transcript	downstream_gene_variant	-	-	-	-	-	-	DISTANCE=2731;STRAND=1;BIOTYPE=protein_coding;ENSP=ENSBTAP00000049692	53041244	53048384	1	SGSH	Bos taurus N-sulfoglucosamine sulfohydrolase (SGSH), mRNA. [Source:RefSeq mRNA;Acc:NM_001102189]
19_53051115_C/G	19:53051115	G	ENSBTAG00000015267	ENSBTAT00000020308	Transcript	downstream_gene_variant	-	-	-	-	-	-	DISTANCE=2731;STRAND=1;BIOTYPE=protein_coding;ENSP=ENSBTAP00000020308	53041244	53048384	1	SGSH	Bos taurus N-sulfoglucosamine sulfohydrolase (SGSH), mRNA. [Source:RefSeq mRNA;Acc:NM_001102189]
19_53051425_G/A	19:53051425	A	ENSBTAG00000015267	ENSBTAT00000056223	Transcript	downstream_gene_variant	-	-	-	-	-	-	DISTANCE=3041;STRAND=1;BIOTYPE=protein_coding;ENSP=ENSBTAP00000049692	53041244	53048384	1	SGSH	Bos taurus N-sulfoglucosamine sulfohydrolase (SGSH), mRNA. [Source:RefSeq mRNA;Acc:NM_001102189]
19_53051425_G/A	19:53051425	A	ENSBTAG00000015267	ENSBTAT00000020308	Transcript	downstream_gene_variant	-	-	-	-	-	-	DISTANCE=3041;STRAND=1;BIOTYPE=protein_coding;ENSP=ENSBTAP00000020308	53041244	53048384	1	SGSH	Bos taurus N-sulfoglucosamine sulfohydrolase (SGSH), mRNA. [Source:RefSeq mRNA;Acc:NM_001102189]
1_78856_A/G	1:78856	G	ENSBTAG00000035349	ENSBTAT00000057220	Transcript	downstream_gene_variant	-	-	-	-	-	-	DISTANCE=4467;STRAND=-1;BIOTYPE=pseudogene	83323	84281	-1
1_52198766_C/A	1:52198766	A	ENSBTAG00000045335	ENSBTAT00000062768	Transcript	upstream_gene_variant	-	-	-	-	-	-	DISTANCE=3787;STRAND=-1;BIOTYPE=miRNA	52194906	52194979	-1	bta-mir-2286	bta-mir-2286 [Source:miRBase;Acc:MI0011295]
1_56162502_C/T	1:56162502	T	ENSBTAG00000038651	ENSBTAT00000056200	Transcript	downstream_gene_variant	-	-	-	-	-	-	DISTANCE=1602;STRAND=-1;BIOTYPE=protein_coding;ENSP=ENSBTAP00000051120	56164104	56165929	-1		Uncharacterized protein [Source:UniProtKB/TrEMBL;Acc:E1BDL6]
1_56163494_C/T	1:56163494	T	ENSBTAG00000038651	ENSBTAT00000056200	Transcript	downstream_gene_variant	-	-	-	-	-	-	DISTANCE=610;STRAND=-1;BIOTYPE=protein_coding;ENSP=ENSBTAP00000051120	56164104	56165929	-1		Uncharacterized protein [Source:UniProtKB/TrEMBL;Acc:E1BDL6]
1_56163504_C/T	1:56163504	T	ENSBTAG00000038651	ENSBTAT00000056200	Transcript	downstream_gene_variant	-	-	-	-	-	-	DISTANCE=600;STRAND=-1;BIOTYPE=protein_coding;ENSP=ENSBTAP00000051120	56164104	56165929	-1		Uncharacterized protein [Source:UniProtKB/TrEMBL;Acc:E1BDL6]
1_56163750_T/C	1:56163750	C	ENSBTAG00000038651	ENSBTAT00000056200	Transcript	downstream_gene_variant	-	-	-	-	-	-	DISTANCE=354;STRAND=-1;BIOTYPE=protein_coding;ENSP=ENSBTAP00000051120	56164104	56165929	-1		Uncharacterized protein [Source:UniProtKB/TrEMBL;Acc:E1BDL6]
1_84637152_T/C	1:84637152	C	ENSBTAG00000006548	ENSBTAT00000008604	Transcript	downstream_gene_variant	-	-	-	-	-	-	DISTANCE=3978;STRAND=1;BIOTYPE=protein_coding;ENSP=ENSBTAP00000008604	84574883	84633174	1	MCCC1	Bos taurus methylcrotonoyl-CoA carboxylase 1 (alpha) (MCCC1), mRNA. [Source:RefSeq mRNA;Acc:NM_001205758]
1_84652523_C/T	1:84652523	T	ENSBTAG00000012797	ENSBTAT00000017002	Transcript	upstream_gene_variant	-	-	-	-	-	-	DISTANCE=3796;STRAND=1;BIOTYPE=protein_coding;ENSP=ENSBTAP00000017002	84656319	84689038	1	DCUN1D1	DCN1, defective in cullin neddylation 1, domain containing 1 [Source:HGNC Symbol;Acc:HGNC:18184]
1_84653503_T/C	1:84653503	C	ENSBTAG00000012797	ENSBTAT00000017002	Transcript	upstream_gene_variant	-	-	-	-	-	-	DISTANCE=2816;STRAND=1;BIOTYPE=protein_coding;ENSP=ENSBTAP00000017002	84656319	84689038	1	DCUN1D1	DCN1, defective in cullin neddylation 1, domain containing 1 [Source:HGNC Symbol;Acc:HGNC:18184]
1_89607877_T/C	1:89607877	C	ENSBTAG00000045258	ENSBTAT00000062691	Transcript	downstream_gene_variant	-	-	-	-	-	-	DISTANCE=4193;STRAND=1;BIOTYPE=snRNA	89603582	89603684	1	U6	U6 spliceosomal RNA [Source:RFAM;Acc:RF00026]
21_55326803_G/A	21:55326803	A	ENSBTAG00000002603	ENSBTAT00000003373	Transcript	downstream_gene_variant	-	-	-	-	-	-	DISTANCE=2027;STRAND=1;BIOTYPE=protein_coding;ENSP=ENSBTAP00000003373	55289715	55324776	1	PRPF39	Bos taurus PRP39 pre-mRNA processing factor 39 homolog (S. cerevisiae) (PRPF39), mRNA. [Source:RefSeq mRNA;Acc:NM_001109789]
21_55326831_A/G	21:55326831	G	ENSBTAG00000002603	ENSBTAT00000003373	Transcript	downstream_gene_variant	-	-	-	-	-	-	DISTANCE=2055;STRAND=1;BIOTYPE=protein_coding;ENSP=ENSBTAP00000003373	55289715	55324776	1	PRPF39	Bos taurus PRP39 pre-mRNA processing factor 39 homolog (S. cerevisiae) (PRPF39), mRNA. [Source:RefSeq mRNA;Acc:NM_001109789]
21_66283836_C/A	21:66283836	A	ENSBTAG00000026913	ENSBTAT00000013614	Transcript	upstream_gene_variant	-	-	-	-	-	-	DISTANCE=857;STRAND=1;BIOTYPE=protein_coding;ENSP=ENSBTAP00000013614	66284693	66314293	1	HHIPL1	HHIP-like 1 [Source:HGNC Symbol;Acc:HGNC:19710]
22_44376725_C/G	22:44376725	G	ENSBTAG00000016013	ENSBTAT00000021315	Transcript	upstream_gene_variant	-	-	-	-	-	-	DISTANCE=1120;STRAND=1;BIOTYPE=protein_coding;ENSP=ENSBTAP00000021315	44377845	44392469	1	DNAH12	Bos taurus ankyrin repeat and SOCS box containing 14 (ASB14), mRNA. [Source:RefSeq mRNA;Acc:NM_001035070]
22_44376725_C/G	22:44376725	G	ENSBTAG00000020802	ENSBTAT00000063439	Transcript	downstream_gene_variant	-	-	-	-	-	-	DISTANCE=131;STRAND=1;BIOTYPE=protein_coding;ENSP=ENSBTAP00000054957	44235618	44376594	1		Uncharacterized protein [Source:UniProtKB/TrEMBL;Acc:F1MKJ3]
22_44376725_C/G	22:44376725	G	ENSBTAG00000020802	ENSBTAT00000013592	Transcript	downstream_gene_variant	-	-	-	-	-	-	DISTANCE=131;STRAND=1;BIOTYPE=protein_coding;ENSP=ENSBTAP00000013592	44235618	44376594	1		Uncharacterized protein [Source:UniProtKB/TrEMBL;Acc:F1MKJ3]
22_44378719_G/A	22:44378719	A	ENSBTAG00000020802	ENSBTAT00000063439	Transcript	downstream_gene_variant	-	-	-	-	-	-	DISTANCE=2125;STRAND=1;BIOTYPE=protein_coding;ENSP=ENSBTAP00000054957	44235618	44376594	1		Uncharacterized protein [Source:UniProtKB/TrEMBL;Acc:F1MKJ3]
22_44378719_G/A	22:44378719	A	ENSBTAG00000020802	ENSBTAT00000013592	Transcript	downstream_gene_variant	-	-	-	-	-	-	DISTANCE=2125;STRAND=1;BIOTYPE=protein_coding;ENSP=ENSBTAP00000013592	44235618	44376594	1		Uncharacterized protein [Source:UniProtKB/TrEMBL;Acc:F1MKJ3]
22_44378740_C/T	22:44378740	T	ENSBTAG00000020802	ENSBTAT00000063439	Transcript	downstream_gene_variant	-	-	-	-	-	-	DISTANCE=2146;STRAND=1;BIOTYPE=protein_coding;ENSP=ENSBTAP00000054957	44235618	44376594	1		Uncharacterized protein [Source:UniProtKB/TrEMBL;Acc:F1MKJ3]
22_44378740_C/T	22:44378740	T	ENSBTAG00000020802	ENSBTAT00000013592	Transcript	downstream_gene_variant	-	-	-	-	-	-	DISTANCE=2146;STRAND=1;BIOTYPE=protein_coding;ENSP=ENSBTAP00000013592	44235618	44376594	1		Uncharacterized protein [Source:UniProtKB/TrEMBL;Acc:F1MKJ3]
22_53851705_G/A	22:53851705	A	ENSBTAG00000019428	ENSBTAT00000025880	Transcript	upstream_gene_variant	-	-	-	-	-	-	DISTANCE=264;STRAND=1;BIOTYPE=protein_coding;ENSP=ENSBTAP00000025880	53851969	53858019	1	CCR1	Bos taurus chemokine (C-C motif) receptor 1 (CCR1), mRNA. [Source:RefSeq mRNA;Acc:NM_001077839]
22_53851741_A/G	22:53851741	G	ENSBTAG00000019428	ENSBTAT00000025880	Transcript	upstream_gene_variant	-	-	-	-	-	-	DISTANCE=228;STRAND=1;BIOTYPE=protein_coding;ENSP=ENSBTAP00000025880	53851969	53858019	1	CCR1	Bos taurus chemokine (C-C motif) receptor 1 (CCR1), mRNA. [Source:RefSeq mRNA;Acc:NM_001077839]
22_60793053_T/G	22:60793053	G	ENSBTAG00000043698	ENSBTAT00000060690	Transcript	downstream_gene_variant	-	-	-	-	-	-	DISTANCE=2311;STRAND=1;BIOTYPE=misc_RNA	60790445	60790742	1	7SK	7SK RNA [Source:RFAM;Acc:RF00100]
23_45503198_C/T	23:45503198	T	ENSBTAG00000001250	ENSBTAT00000001651	Transcript	downstream_gene_variant	-	-	-	-	-	-	DISTANCE=4164;STRAND=1;BIOTYPE=protein_coding;ENSP=ENSBTAP00000001651	45480546	45499034	1	TFAP2A	Bos taurus transcription factor AP-2 alpha (activating enhancer binding protein 2 alpha) (TFAP2A), mRNA. [Source:RefSeq mRNA;Acc:NM_001080228]
26_9600786_G/A	26:9600786	A	ENSBTAG00000009498	ENSBTAT00000012499	Transcript	downstream_gene_variant	-	-	-	-	-	-	DISTANCE=4937;STRAND=1;BIOTYPE=protein_coding;ENSP=ENSBTAP00000012499	9498226	9595849	1	PTEN	Uncharacterized protein [Source:UniProtKB/TrEMBL;Acc:F1MDX9]
27_27705741_G/A	27:27705741	A	ENSBTAG00000004150	ENSBTAT00000047665	Transcript	downstream_gene_variant	-	-	-	-	-	-	DISTANCE=2910;STRAND=1;BIOTYPE=protein_coding;ENSP=ENSBTAP00000044848	27624065	27853566	1	GGFBPP5	NRG1 protein; Uncharacterized protein [Source:UniProtKB/TrEMBL;Acc:A3KN34]
27_34475612_G/T	27:34475612	T	ENSBTAG00000033312	ENSBTAT00000056907	Transcript	synonymous_variant	210	174	58	T	acC/acA	-	STRAND=-1;BIOTYPE=protein_coding;ENSP=ENSBTAP00000049364;EXON=3/21	34367778	34483222	-1		Bos taurus ADAM metallopeptidase domain 3A (cyritestin 1) (ADAM3A), mRNA. [Source:RefSeq mRNA;Acc:NM_001098166]
27_34514954_T/C	27:34514954	C	ENSBTAG00000004830	ENSBTAT00000006346	Transcript	upstream_gene_variant	-	-	-	-	-	-	DISTANCE=2664;STRAND=1;BIOTYPE=protein_coding;ENSP=ENSBTAP00000006346	34517618	34625508	1	ADAM18	ADAM metallopeptidase domain 18 [Source:HGNC Symbol;Acc:HGNC:196]
28_25204575_C/T	28:25204575	T	ENSBTAG00000043081	ENSBTAT00000060073	Transcript	downstream_gene_variant	-	-	-	-	-	-	DISTANCE=3400;STRAND=-1;BIOTYPE=snoRNA	25207975	25208039	-1	SNORD98	Small nucleolar RNA SNORD98 [Source:RFAM;Acc:RF00607]
28_25204575_C/T	28:25204575	T	ENSBTAG00000033457	ENSBTAT00000055589	Transcript	downstream_gene_variant	-	-	-	-	-	-	DISTANCE=3098;STRAND=-1;BIOTYPE=protein_coding;ENSP=ENSBTAP00000050465	25207673	25221175	-1	CCAR1	cell division cycle and apoptosis regulator 1 [Source:HGNC Symbol;Acc:HGNC:24236]
28_25375646_T/G	28:25375646	G	ENSBTAG00000014558	ENSBTAT00000019351	Transcript	upstream_gene_variant	-	-	-	-	-	-	DISTANCE=713;STRAND=1;BIOTYPE=protein_coding;ENSP=ENSBTAP00000019351	25376359	25399768	1	DDX21	Bos taurus DEAD (Asp-Glu-Ala-Asp) box polypeptide 21 (DDX21), mRNA. [Source:RefSeq mRNA;Acc:NM_001083527]
29_1378301_T/A	29:1378301	A	ENSBTAG00000035110	ENSBTAT00000049593	Transcript	downstream_gene_variant	-	-	-	-	-	-	DISTANCE=1516;STRAND=-1;BIOTYPE=protein_coding;ENSP=ENSBTAP00000046462	1379817	1497748	-1	CCDC67	coiled-coil domain containing 67 [Source:HGNC Symbol;Acc:HGNC:26344]
29_26991349_T/C	29:26991349	C	ENSBTAG00000046459	ENSBTAT00000065111	Transcript	upstream_gene_variant	-	-	-	-	-	-	DISTANCE=3280;STRAND=-1;BIOTYPE=protein_coding;ENSP=ENSBTAP00000054411	26987137	26988069	-1		Uncharacterized protein [Source:UniProtKB/TrEMBL;Acc:G3MXY8]
29_27646022_G/A	29:27646022	A	ENSBTAG00000047916	ENSBTAT00000064144	Transcript	upstream_gene_variant	-	-	-	-	-	-	DISTANCE=2711;STRAND=1;BIOTYPE=protein_coding;ENSP=ENSBTAP00000055194	27648733	27649656	1		Olfactory receptor [Source:UniProtKB/TrEMBL;Acc:G3N039]
2_72434426_T/A	2:72434426	A	ENSBTAG00000032021	ENSBTAT00000026694	Transcript	downstream_gene_variant	-	-	-	-	-	-	DISTANCE=4668;STRAND=1;BIOTYPE=protein_coding;ENSP=ENSBTAP00000026694	72358249	72430777	1	RALB	Bos taurus v-ral simian leukemia viral oncogene homolog B (ras related; GTP binding protein) (RALB), mRNA. [Source:RefSeq mRNA;Acc:NM_001097985]
2_72434426_T/A	2:72434426	A	ENSBTAG00000032021	ENSBTAT00000053057	Transcript	downstream_gene_variant	-	-	-	-	-	-	DISTANCE=3649;STRAND=1;BIOTYPE=protein_coding;ENSP=ENSBTAP00000050999	72358249	72430777	1	RALB	Bos taurus v-ral simian leukemia viral oncogene homolog B (ras related; GTP binding protein) (RALB), mRNA. [Source:RefSeq mRNA;Acc:NM_001097985]
2_72520647_C/T	2:72520647	T	ENSBTAG00000032017	ENSBTAT00000045410	Transcript	upstream_gene_variant	-	-	-	-	-	-	DISTANCE=2824;STRAND=1;BIOTYPE=protein_coding;ENSP=ENSBTAP00000042801	72523471	72527172	1	INHBB	Bos taurus inhibin, beta B (INHBB), mRNA. [Source:RefSeq mRNA;Acc:NM_176852]
2_90221093_A/T	2:90221093	T	ENSBTAG00000003731	ENSBTAT00000004858	Transcript	downstream_gene_variant	-	-	-	-	-	-	DISTANCE=1820;STRAND=1;BIOTYPE=protein_coding;ENSP=ENSBTAP00000004858	90214945	90219273	1		Uncharacterized protein [Source:UniProtKB/TrEMBL;Acc:E1BCG6]
2_122469871_A/C	2:122469871	C	ENSBTAG00000015715	ENSBTAT00000055584	Transcript	downstream_gene_variant	-	-	-	-	-	-	DISTANCE=1442;STRAND=1;BIOTYPE=protein_coding;ENSP=ENSBTAP00000048331	122436872	122468429	1	SPOCD1	SPOC domain containing 1 [Source:HGNC Symbol;Acc:HGNC:26338]
3_9412795_C/G	3:9412795	G	ENSBTAG00000006560	ENSBTAT00000008612	Transcript	upstream_gene_variant	-	-	-	-	-	-	DISTANCE=3101;STRAND=-1;BIOTYPE=protein_coding;ENSP=ENSBTAP00000008613	9385092	9409694	-1	VANGL2	VANGL planar cell polarity protein 2 [Source:HGNC Symbol;Acc:HGNC:15511]
3_14060096_A/G	3:14060096	G	ENSBTAG00000003054	ENSBTAT00000003973	Transcript	downstream_gene_variant	-	-	-	-	-	-	DISTANCE=4634;STRAND=1;BIOTYPE=protein_coding;ENSP=ENSBTAP00000003973	14039800	14055462	1	INSRR	insulin receptor-related receptor [Source:HGNC Symbol;Acc:HGNC:6093]
3_16502713_C/G	3:16502713	G	ENSBTAG00000018987	ENSBTAT00000025270	Transcript	downstream_gene_variant	-	-	-	-	-	-	DISTANCE=4771;STRAND=-1;BIOTYPE=protein_coding;ENSP=ENSBTAP00000055632	16507484	16507861	-1	RPS25	40S ribosomal protein S25 [Source:UniProtKB/Swiss-Prot;Acc:Q56JX5]
3_16502713_C/G	3:16502713	G	ENSBTAG00000013866	ENSBTAT00000018414	Transcript	downstream_gene_variant	-	-	-	-	-	-	DISTANCE=3019;STRAND=-1;BIOTYPE=protein_coding;ENSP=ENSBTAP00000018414	16505732	16507247	-1	RPS27	Bos taurus ribosomal protein S27 (RPS27), transcript variant 1, mRNA. [Source:RefSeq mRNA;Acc:NM_001098135]
3_42450691_C/G	3:42450691	G	ENSBTAG00000019029	ENSBTAT00000025327	Transcript	downstream_gene_variant	-	-	-	-	-	-	DISTANCE=1774;STRAND=1;BIOTYPE=protein_coding;ENSP=ENSBTAP00000025327	42408614	42448917	1	DPH5	Bos taurus DPH5 homolog (S. cerevisiae) (DPH5), mRNA. [Source:RefSeq mRNA;Acc:NM_001076821]
3_42450691_C/G	3:42450691	G	ENSBTAG00000019029	ENSBTAT00000025326	Transcript	downstream_gene_variant	-	-	-	-	-	-	DISTANCE=2441;STRAND=1;BIOTYPE=protein_coding;ENSP=ENSBTAP00000025326	42408614	42448917	1	DPH5	Bos taurus DPH5 homolog (S. cerevisiae) (DPH5), mRNA. [Source:RefSeq mRNA;Acc:NM_001076821]
3_88672135_T/G	3:88672135	G	ENSBTAG00000044713	ENSBTAT00000062146	Transcript	downstream_gene_variant	-	-	-	-	-	-	DISTANCE=124;STRAND=-1;BIOTYPE=snoRNA	88672259	88672352	-1	U3	Small nucleolar RNA U3 [Source:RFAM;Acc:RF00012]
3_103935112_G/A	3:103935112	A	ENSBTAG00000009617	ENSBTAT00000042960	Transcript	downstream_gene_variant	-	-	-	-	-	-	DISTANCE=4016;STRAND=1;BIOTYPE=protein_coding;ENSP=ENSBTAP00000040563	103902890	103931096	1	SLC2A1	Bos taurus solute carrier family 2 (facilitated glucose transporter), member 1 (SLC2A1), mRNA. [Source:RefSeq mRNA;Acc:NM_174602]
3_103935368_G/A	3:103935368	A	ENSBTAG00000009617	ENSBTAT00000042960	Transcript	downstream_gene_variant	-	-	-	-	-	-	DISTANCE=4272;STRAND=1;BIOTYPE=protein_coding;ENSP=ENSBTAP00000040563	103902890	103931096	1	SLC2A1	Bos taurus solute carrier family 2 (facilitated glucose transporter), member 1 (SLC2A1), mRNA. [Source:RefSeq mRNA;Acc:NM_174602]
3_121067308_T/C	3:121067308	C	ENSBTAG00000009676	ENSBTAT00000012764	Transcript	synonymous_variant	1162	1062	354	S	tcA/tcG	-	STRAND=-1;BIOTYPE=protein_coding;ENSP=ENSBTAP00000012764;EXON=11/13	121065394	121074671	-1	STK25	Bos taurus serine/threonine kinase 25 (STK25), mRNA. [Source:RefSeq mRNA;Acc:NM_183407]
3_121067308_T/C	3:121067308	C	ENSBTAG00000013110	ENSBTAT00000017429	Transcript	downstream_gene_variant	-	-	-	-	-	-	DISTANCE=2279;STRAND=1;BIOTYPE=protein_coding;ENSP=ENSBTAP00000017429	121053424	121065029	1	FARP2	FERM, RhoGEF and pleckstrin domain protein 2 [Source:HGNC Symbol;Acc:HGNC:16460]
3_121067308_T/C	3:121067308	C	ENSBTAG00000009676	ENSBTAT00000042598	Transcript	synonymous_variant	1212	1065	355	S	tcA/tcG	-	STRAND=-1;BIOTYPE=protein_coding;ENSP=ENSBTAP00000040234;EXON=9/11	121065394	121074671	-1	STK25	Bos taurus serine/threonine kinase 25 (STK25), mRNA. [Source:RefSeq mRNA;Acc:NM_183407]
4_15446721_G/A	4:15446721	A	ENSBTAG00000024420	ENSBTAT00000033859	Transcript	splice_region_variant,intron_variant	-	-	-	-	-	-	STRAND=-1;BIOTYPE=protein_coding;ENSP=ENSBTAP00000033767;INTRON=16/36	15332616	15511692	-1	COL28A1	collagen, type XXVIII, alpha 1 [Source:HGNC Symbol;Acc:HGNC:22442]
4_23943297_C/T	4:23943297	T	ENSBTAG00000003238	ENSBTAT00000004198	Transcript	downstream_gene_variant	-	-	-	-	-	-	DISTANCE=223;STRAND=-1;BIOTYPE=protein_coding;ENSP=ENSBTAP00000004198	23943520	24019359	-1	MEOX2	Bos taurus mesenchyme homeobox 2 (MEOX2), mRNA. [Source:RefSeq mRNA;Acc:NM_001098045]
4_40249699_G/A	4:40249699	A	ENSBTAG00000006138	ENSBTAT00000008076	Transcript	synonymous_variant	339	123	41	T	acG/acA	-	STRAND=1;BIOTYPE=protein_coding;ENSP=ENSBTAP00000008076;EXON=3/18	40140494	40345588	1	SEMA3C	Bos taurus sema domain, immunoglobulin domain (Ig), short basic domain, secreted, (semaphorin) 3C (SEMA3C), mRNA. [Source:RefSeq mRNA;Acc:NM_001101082]
4_72409450_T/C	4:72409450	C	ENSBTAG00000010609	ENSBTAT00000014042	Transcript	downstream_gene_variant	-	-	-	-	-	-	DISTANCE=3870;STRAND=-1;BIOTYPE=protein_coding;ENSP=ENSBTAP00000014042	72413320	72486891	-1	STK31	serine/threonine kinase 31 [Source:HGNC Symbol;Acc:HGNC:11407]
4_78160381_A/G	4:78160381	G	ENSBTAG00000008143	ENSBTAT00000010704	Transcript	downstream_gene_variant	-	-	-	-	-	-	DISTANCE=110;STRAND=-1;BIOTYPE=protein_coding;ENSP=ENSBTAP00000010704	78160491	78174798	-1	STK17A	Bos taurus serine/threonine kinase 17a (STK17A), mRNA. [Source:RefSeq mRNA;Acc:NM_001083422]
4_78174940_T/C	4:78174940	C	ENSBTAG00000008143	ENSBTAT00000010704	Transcript	upstream_gene_variant	-	-	-	-	-	-	DISTANCE=142;STRAND=-1;BIOTYPE=protein_coding;ENSP=ENSBTAP00000010704	78160491	78174798	-1	STK17A	Bos taurus serine/threonine kinase 17a (STK17A), mRNA. [Source:RefSeq mRNA;Acc:NM_001083422]
4_78178150_T/C	4:78178150	C	ENSBTAG00000008143	ENSBTAT00000010704	Transcript	upstream_gene_variant	-	-	-	-	-	-	DISTANCE=3352;STRAND=-1;BIOTYPE=protein_coding;ENSP=ENSBTAP00000010704	78160491	78174798	-1	STK17A	Bos taurus serine/threonine kinase 17a (STK17A), mRNA. [Source:RefSeq mRNA;Acc:NM_001083422]
4_95238793_G/C	4:95238793	C	ENSBTAG00000020183	ENSBTAT00000026883	Transcript	upstream_gene_variant	-	-	-	-	-	-	DISTANCE=4916;STRAND=-1;BIOTYPE=protein_coding;ENSP=ENSBTAP00000026883	95209524	95233877	-1	TSGA13	Bos taurus testis specific, 13 (TSGA13), mRNA. [Source:RefSeq mRNA;Acc:NM_001076426]
4_100136272_G/A	4:100136272	A	ENSBTAG00000017919	ENSBTAT00000023825	Transcript	upstream_gene_variant	-	-	-	-	-	-	DISTANCE=2784;STRAND=-1;BIOTYPE=protein_coding;ENSP=ENSBTAP00000023825	99983487	100133488	-1	CNOT4	CCR4-NOT transcription complex, subunit 4 [Source:HGNC Symbol;Acc:HGNC:7880]
5_27012907_C/T	5:27012907	T	ENSBTAG00000007829	ENSBTAT00000010305	Transcript	downstream_gene_variant	-	-	-	-	-	-	DISTANCE=393;STRAND=1;BIOTYPE=protein_coding;ENSP=ENSBTAP00000010305	26985263	27013078	1	CSAD	cysteine sulfinic acid decarboxylase [Source:HGNC Symbol;Acc:HGNC:18966]
5_27012907_C/T	5:27012907	T	ENSBTAG00000007829	ENSBTAT00000010303	Transcript	3_prime_UTR_variant	2142	-	-	-	-	-	STRAND=1;BIOTYPE=protein_coding;ENSP=ENSBTAP00000010303;EXON=19/19	26985263	27013078	1	CSAD	cysteine sulfinic acid decarboxylase [Source:HGNC Symbol;Acc:HGNC:18966]
5_57973514_A/T	5:57973514	T	ENSBTAG00000021621	ENSBTAT00000038127	Transcript	upstream_gene_variant	-	-	-	-	-	-	DISTANCE=4700;STRAND=-1;BIOTYPE=protein_coding;ENSP=ENSBTAP00000037943	57967852	57968814	-1		Olfactory receptor [Source:UniProtKB/TrEMBL;Acc:M0QW32]
5_57997745_G/A	5:57997745	A	ENSBTAG00000047920	ENSBTAT00000065324	Transcript	downstream_gene_variant	-	-	-	-	-	-	DISTANCE=2181;STRAND=-1;BIOTYPE=protein_coding;ENSP=ENSBTAP00000055263	57999926	58000852	-1	OR2AP1	olfactory receptor, family 2, subfamily AP, member 1 [Source:HGNC Symbol;Acc:HGNC:15335]
6_98979103_C/A	6:98979103	A	ENSBTAG00000014804	ENSBTAT00000019699	Transcript	downstream_gene_variant	-	-	-	-	-	-	DISTANCE=4412;STRAND=-1;BIOTYPE=protein_coding;ENSP=ENSBTAP00000019699	98983515	98990087	-1	HNRPDL	Bos taurus heterogeneous nuclear ribonucleoprotein D-like (HNRPDL), mRNA. [Source:RefSeq mRNA;Acc:NM_001083725]
7_7813995_T/C	7:7813995	C	ENSBTAG00000042477	ENSBTAT00000059469	Transcript	downstream_gene_variant	-	-	-	-	-	-	DISTANCE=4476;STRAND=1;BIOTYPE=snRNA	7809394	7809519	1	U6atac	U6atac minor spliceosomal RNA [Source:RFAM;Acc:RF00619]
7_13928255_T/C	7:13928255	C	ENSBTAG00000006251	ENSBTAT00000008204	Transcript	synonymous_variant	12	12	4	K	aaA/aaG	-	STRAND=-1;BIOTYPE=protein_coding;ENSP=ENSBTAP00000008204;EXON=1/2	13927960	13928266	-1		Bos taurus guanine nucleotide binding protein (G protein), gamma 12-like (LOC529425), mRNA. [Source:RefSeq mRNA;Acc:NM_001195624]
7_13928255_T/C	7:13928255	C	ENSBTAG00000006247	ENSBTAT00000008200	Transcript	upstream_gene_variant	-	-	-	-	-	-	DISTANCE=3060;STRAND=1;BIOTYPE=protein_coding;ENSP=ENSBTAP00000008200	13931315	13935225	1	DHPS	Bos taurus deoxyhypusine synthase (DHPS), mRNA. [Source:RefSeq mRNA;Acc:NM_001003657]
7_13928255_T/C	7:13928255	C	ENSBTAG00000020924	ENSBTAT00000027872	Transcript	downstream_gene_variant	-	-	-	-	-	-	DISTANCE=1170;STRAND=1;BIOTYPE=protein_coding;ENSP=ENSBTAP00000027872	13922169	13927085	1	FBXW9	F-box and WD repeat domain containing 9 [Source:HGNC Symbol;Acc:HGNC:28136]
7_23428355_G/A	7:23428355	A	ENSBTAG00000045035	ENSBTAT00000062468	Transcript	upstream_gene_variant	-	-	-	-	-	-	DISTANCE=2988;STRAND=-1;BIOTYPE=miRNA	23425297	23425367	-1	bta-mir-2457	bta-mir-2457 [Source:miRBase;Acc:MI0011516]
7_23428355_G/A	7:23428355	A	ENSBTAG00000031209	ENSBTAT00000013203	Transcript	upstream_gene_variant	-	-	-	-	-	-	DISTANCE=2887;STRAND=-1;BIOTYPE=protein_coding;ENSP=ENSBTAP00000013203	23382935	23425468	-1	SLC22A4	solute carrier family 22 (organic cation/zwitterion transporter), member 4 [Source:HGNC Symbol;Acc:HGNC:10968]
7_43305577_C/T	7:43305577	T	ENSBTAG00000046787	ENSBTAT00000063865	Transcript	upstream_gene_variant	-	-	-	-	-	-	DISTANCE=2724;STRAND=1;BIOTYPE=protein_coding;ENSP=ENSBTAP00000054139	43308301	43310539	1	OR14C36	olfactory receptor, family 14, subfamily C, member 36 [Source:HGNC Symbol;Acc:HGNC:15026]
7_44922429_T/C	7:44922429	C	ENSBTAG00000019771	ENSBTAT00000026348	Transcript	upstream_gene_variant	-	-	-	-	-	-	DISTANCE=4502;STRAND=1;BIOTYPE=protein_coding;ENSP=ENSBTAP00000026348	44926931	44939347	1	PALM	paralemmin [Source:HGNC Symbol;Acc:HGNC:8594]
7_45328912_T/C	7:45328912	C	ENSBTAG00000012172	ENSBTAT00000016142	Transcript	upstream_gene_variant	-	-	-	-	-	-	DISTANCE=1636;STRAND=1;BIOTYPE=protein_coding;ENSP=ENSBTAP00000016142	45330548	45336636	1	MIDN	midnolin [Source:HGNC Symbol;Acc:HGNC:16298]
8_7789685_G/C	8:7789685	C	ENSBTAG00000000011	ENSBTAT00000036775	Transcript	3_prime_UTR_variant	1552	-	-	-	-	-	STRAND=-1;BIOTYPE=protein_coding;ENSP=ENSBTAP00000036630;EXON=9/9	7789658	7807430	-1	TDH	Bos taurus L-threonine dehydrogenase (TDH), mRNA. [Source:RefSeq mRNA;Acc:NM_001046104]
8_54433135_G/T	8:54433135	T	ENSBTAG00000020752	ENSBTAT00000036653	Transcript	upstream_gene_variant	-	-	-	-	-	-	DISTANCE=530;STRAND=1;BIOTYPE=protein_coding;ENSP=ENSBTAP00000036509	54433665	54468588	1	CEP78	centrosomal protein 78kDa [Source:HGNC Symbol;Acc:HGNC:25740]
9_89613150_T/C	9:89613150	C	ENSBTAG00000013224	ENSBTAT00000017596	Transcript	3_prime_UTR_variant	2974	-	-	-	-	-	STRAND=-1;BIOTYPE=protein_coding;ENSP=ENSBTAP00000017596;EXON=13/13	89612882	89648757	-1	RMND1	required for meiotic nuclear division 1 homolog (S. cerevisiae) [Source:HGNC Symbol;Acc:HGNC:21176]
X_3776325_A/C	X:3776325	C	ENSBTAG00000045779	ENSBTAT00000065949	Transcript	upstream_gene_variant	-	-	-	-	-	-	DISTANCE=922;STRAND=1;BIOTYPE=protein_coding;ENSP=ENSBTAP00000056183	3777247	3794469	1	UBE2A	Bos taurus ubiquitin-conjugating enzyme E2A (UBE2A), mRNA. [Source:RefSeq mRNA;Acc:NM_001105325]
X_34422939_G/A	X:34422939	A	ENSBTAG00000006820	ENSBTAT00000008963	Transcript	upstream_gene_variant	-	-	-	-	-	-	DISTANCE=583;STRAND=1;BIOTYPE=protein_coding;ENSP=ENSBTAP00000008963	34423522	34429968	1	FATE1	Bos taurus fetal and adult testis expressed 1 (FATE1), mRNA. [Source:RefSeq mRNA;Acc:NM_174052]
X_38497807_A/G	X:38497807	G	ENSBTAG00000010948	ENSBTAT00000014537	Transcript	upstream_gene_variant	-	-	-	-	-	-	DISTANCE=780;STRAND=1;BIOTYPE=protein_coding;ENSP=ENSBTAP00000014537	38498587	38523525	1	CLIC2	Bos taurus chloride intracellular channel 2 (CLIC2), mRNA. [Source:RefSeq mRNA;Acc:NM_001081727]
X_38600793_A/G	X:38600793	G	ENSBTAG00000022128	ENSBTAT00000009159	Transcript	downstream_gene_variant	-	-	-	-	-	-	DISTANCE=1633;STRAND=1;BIOTYPE=processed_pseudogene	38597970	38599160	1
X_50447539_A/G	X:50447539	G	ENSBTAG00000010114	ENSBTAT00000013340	Transcript	upstream_gene_variant	-	-	-	-	-	-	DISTANCE=1584;STRAND=1;BIOTYPE=protein_coding;ENSP=ENSBTAP00000013340	50449123	50450786	1	ARMCX5	armadillo repeat containing, X-linked 5 [Source:HGNC Symbol;Acc:HGNC:25772]
X_50495078_T/A	X:50495078	A	ENSBTAG00000047213	ENSBTAT00000065541	Transcript	upstream_gene_variant	-	-	-	-	-	-	DISTANCE=4750;STRAND=1;BIOTYPE=protein_coding;ENSP=ENSBTAP00000054365	50499828	50502731	1		Uncharacterized protein [Source:UniProtKB/TrEMBL;Acc:G3MXU5]
X_50813805_A/T	X:50813805	T	ENSBTAG00000040255	ENSBTAT00000066229	Transcript	downstream_gene_variant	-	-	-	-	-	-	DISTANCE=629;STRAND=1;BIOTYPE=protein_coding;ENSP=ENSBTAP00000056384	50811122	50813176	1		Uncharacterized protein [Source:UniProtKB/TrEMBL;Acc:G3X8F3]
X_50867861_T/C	X:50867861	C	ENSBTAG00000037686	ENSBTAT00000053743	Transcript	downstream_gene_variant	-	-	-	-	-	-	DISTANCE=2835;STRAND=-1;BIOTYPE=protein_coding;ENSP=ENSBTAP00000049519	50870696	50900270	-1	SRPX2	Bos taurus sushi-repeat containing protein, X-linked 2 (SRPX2), mRNA. [Source:RefSeq mRNA;Acc:NM_001014926]
X_50868626_A/G	X:50868626	G	ENSBTAG00000037686	ENSBTAT00000053743	Transcript	downstream_gene_variant	-	-	-	-	-	-	DISTANCE=2070;STRAND=-1;BIOTYPE=protein_coding;ENSP=ENSBTAP00000049519	50870696	50900270	-1	SRPX2	Bos taurus sushi-repeat containing protein, X-linked 2 (SRPX2), mRNA. [Source:RefSeq mRNA;Acc:NM_001014926]
X_55037243_G/A	X:55037243	A	ENSBTAG00000021254	ENSBTAT00000028322	Transcript	3_prime_UTR_variant	3421	-	-	-	-	-	STRAND=1;BIOTYPE=protein_coding;ENSP=ENSBTAP00000028322;EXON=21/21	54969324	55038292	1	CENPI	Bos taurus centromere protein I (CENPI), mRNA. [Source:RefSeq mRNA;Acc:NM_001102494]
X_60956035_A/C	X:60956035	C	ENSBTAG00000007859	ENSBTAT00000010335	Transcript	synonymous_variant	715	648	216	I	atA/atC	-	STRAND=1;BIOTYPE=protein_coding;ENSP=ENSBTAP00000010335;EXON=5/7	60925306	60958778	1	VSIG1	Bos taurus V-set and immunoglobulin domain containing 1 (VSIG1), mRNA. [Source:RefSeq mRNA;Acc:NM_001045930]
X_60966294_A/G	X:60966294	G	ENSBTAG00000013721	ENSBTAT00000018226	Transcript	3_prime_UTR_variant	758	-	-	-	-	-	STRAND=-1;BIOTYPE=protein_coding;ENSP=ENSBTAP00000018226;EXON=5/5	60966173	60973473	-1	PSMD10	Bos taurus proteasome (prosome, macropain) 26S subunit, non-ATPase, 10 (PSMD10), mRNA. [Source:RefSeq mRNA;Acc:NM_001046406]
X_60970193_T/C	X:60970193	C	ENSBTAG00000013724	ENSBTAT00000018239	Transcript	upstream_gene_variant	-	-	-	-	-	-	DISTANCE=3491;STRAND=1;BIOTYPE=protein_coding;ENSP=ENSBTAP00000018239	60973684	61051097	1	ATG4A	Bos taurus ATG4 autophagy related 4 homolog A (S. cerevisiae) (ATG4A), mRNA. [Source:RefSeq mRNA;Acc:NM_001001171]
X_61108352_A/G	X:61108352	G	ENSBTAG00000013760	ENSBTAT00000018292	Transcript	missense_variant	379	379	127	S/P	Tct/Cct	-	STRAND=-1;BIOTYPE=protein_coding;ENSP=ENSBTAP00000018292;SIFT=tolerated(1);EXON=5/42	61054247	61125754	-1	COL4A6	collagen, type IV, alpha 6 [Source:HGNC Symbol;Acc:HGNC:2208]
X_61787646_T/G	X:61787646	G	ENSBTAG00000036929	ENSBTAT00000051429	Transcript	upstream_gene_variant	-	-	-	-	-	-	DISTANCE=2081;STRAND=1;BIOTYPE=snoRNA	61789727	61789936	1	U3	Small nucleolar RNA U3 [Source:RFAM;Acc:RF00012]
X_67980005_A/G	X:67980005	G	ENSBTAG00000036359	ENSBTAT00000050859	Transcript	downstream_gene_variant	-	-	-	-	-	-	DISTANCE=1455;STRAND=1;BIOTYPE=miRNA	67978440	67978550	1	bta-mir-448	bta-mir-448 [Source:miRBase;Acc:MI0009833]
X_69104936_T/A	X:69104936	A	ENSBTAG00000013349	ENSBTAT00000017755	Transcript	downstream_gene_variant	-	-	-	-	-	-	DISTANCE=2946;STRAND=1;BIOTYPE=pseudogene	69100655	69101990	1
X_69903025_T/C	X:69903025	C	ENSBTAG00000047417	ENSBTAT00000063918	Transcript	downstream_gene_variant	-	-	-	-	-	-	DISTANCE=592;STRAND=-1;BIOTYPE=protein_coding;ENSP=ENSBTAP00000054504	69903617	69933552	-1	CYLC1	cylicin, basic protein of sperm head cytoskeleton 1 [Source:HGNC Symbol;Acc:HGNC:2582]
X_69914065_T/A	X:69914065	A	ENSBTAG00000047417	ENSBTAT00000063918	Transcript	synonymous_variant	978	978	326	S	tcA/tcT	-	STRAND=-1;BIOTYPE=protein_coding;ENSP=ENSBTAP00000054504;EXON=5/6	69903617	69933552	-1	CYLC1	cylicin, basic protein of sperm head cytoskeleton 1 [Source:HGNC Symbol;Acc:HGNC:2582]
X_74933298_T/C	X:74933298	C	ENSBTAG00000014485	ENSBTAT00000019260	Transcript	missense_variant	700	700	234	F/L	Ttt/Ctt	-	STRAND=1;BIOTYPE=protein_coding;ENSP=ENSBTAP00000019260;SIFT=tolerated(0.64);EXON=9/21	74869019	74967178	1	POF1B	premature ovarian failure, 1B [Source:HGNC Symbol;Acc:HGNC:13711]
X_75151693_G/C	X:75151693	C	ENSBTAG00000013077	ENSBTAT00000017387	Transcript	missense_variant	258	258	86	Q/H	caG/caC	-	STRAND=1;BIOTYPE=protein_coding;ENSP=ENSBTAP00000017387;SIFT=tolerated(1);EXON=4/4	75149333	75151831	1	SATL1	spermidine/spermine N1-acetyl transferase-like 1 [Source:HGNC Symbol;Acc:HGNC:27992]
X_77812496_G/A	X:77812496	A	ENSBTAG00000046159	ENSBTAT00000063620	Transcript	upstream_gene_variant	-	-	-	-	-	-	DISTANCE=2677;STRAND=1;BIOTYPE=protein_coding;ENSP=ENSBTAP00000054081	77815173	77826620	1	ITM2A	integral membrane protein 2A [Source:HGNC Symbol;Acc:HGNC:6173]
X_78183855_C/T	X:78183855	T	ENSBTAG00000021437	ENSBTAT00000028584	Transcript	downstream_gene_variant	-	-	-	-	-	-	DISTANCE=3523;STRAND=-1;BIOTYPE=protein_coding;ENSP=ENSBTAP00000028584	78187378	78188379	-1	GPR174	G protein-coupled receptor 174 [Source:HGNC Symbol;Acc:HGNC:30245]
X_78972412_A/G	X:78972412	G	ENSBTAG00000008326	ENSBTAT00000010965	Transcript	downstream_gene_variant	-	-	-	-	-	-	DISTANCE=343;STRAND=-1;BIOTYPE=protein_coding;ENSP=ENSBTAP00000010965	78972755	78974555	-1	ZCCHC5	zinc finger, CCHC domain containing 5 [Source:HGNC Symbol;Acc:HGNC:22997]
X_78979256_T/A	X:78979256	A	ENSBTAG00000008326	ENSBTAT00000010965	Transcript	upstream_gene_variant	-	-	-	-	-	-	DISTANCE=4701;STRAND=-1;BIOTYPE=protein_coding;ENSP=ENSBTAP00000010965	78972755	78974555	-1	ZCCHC5	zinc finger, CCHC domain containing 5 [Source:HGNC Symbol;Acc:HGNC:22997]
X_81947777_G/T	X:81947777	T	ENSBTAG00000036411	ENSBTAT00000050911	Transcript	upstream_gene_variant	-	-	-	-	-	-	DISTANCE=3446;STRAND=1;BIOTYPE=miRNA	81951223	81951294	1	bta-mir-374a	bta-mir-374a [Source:miRBase;Acc:MI0005466]
X_81947777_G/T	X:81947777	T	ENSBTAG00000030019	ENSBTAT00000042398	Transcript	upstream_gene_variant	-	-	-	-	-	-	DISTANCE=3596;STRAND=1;BIOTYPE=miRNA	81951373	81951478	1	bta-mir-545	bta-mir-545 [Source:miRBase;Acc:MI0005023]
X_82643020_T/C	X:82643020	C	ENSBTAG00000046678	ENSBTAT00000066058	Transcript	downstream_gene_variant	-	-	-	-	-	-	DISTANCE=150;STRAND=1;BIOTYPE=protein_coding;ENSP=ENSBTAP00000054753	82642268	82642870	1		Uncharacterized protein [Source:UniProtKB/TrEMBL;Acc:G3MYW4]
X_82646782_T/C	X:82646782	C	ENSBTAG00000046678	ENSBTAT00000066058	Transcript	downstream_gene_variant	-	-	-	-	-	-	DISTANCE=3912;STRAND=1;BIOTYPE=protein_coding;ENSP=ENSBTAP00000054753	82642268	82642870	1		Uncharacterized protein [Source:UniProtKB/TrEMBL;Acc:G3MYW4]
X_82646805_C/T	X:82646805	T	ENSBTAG00000046678	ENSBTAT00000066058	Transcript	downstream_gene_variant	-	-	-	-	-	-	DISTANCE=3935;STRAND=1;BIOTYPE=protein_coding;ENSP=ENSBTAP00000054753	82642268	82642870	1		Uncharacterized protein [Source:UniProtKB/TrEMBL;Acc:G3MYW4]
X_84713088_T/C	X:84713088	C	ENSBTAG00000020512	ENSBTAT00000027331	Transcript	downstream_gene_variant	-	-	-	-	-	-	DISTANCE=2848;STRAND=-1;BIOTYPE=protein_coding;ENSP=ENSBTAP00000027331	84715936	84723342	-1	GJB1	Bos taurus gap junction protein, beta 1, 32kDa (GJB1), mRNA. [Source:RefSeq mRNA;Acc:NM_174069]
X_84906560_A/G	X:84906560	G	ENSBTAG00000023277	ENSBTAT00000026908	Transcript	upstream_gene_variant	-	-	-	-	-	-	DISTANCE=4216;STRAND=-1;BIOTYPE=processed_pseudogene	84901862	84902344	-1
X_85015777_G/T	X:85015777	T	ENSBTAG00000007403	ENSBTAT00000009736	Transcript	downstream_gene_variant	-	-	-	-	-	-	DISTANCE=133;STRAND=1;BIOTYPE=protein_coding;ENSP=ENSBTAP00000009736	85010185	85015644	1	SLC7A3	Bos taurus solute carrier family 7 (cationic amino acid transporter, y+ system), member 3 (SLC7A3), mRNA. [Source:RefSeq mRNA;Acc:NM_001078019]
X_85054934_G/A	X:85054934	A	ENSBTAG00000016272	ENSBTAT00000021646	Transcript	synonymous_variant	267	267	89	E	gaG/gaA	-	STRAND=1;BIOTYPE=protein_coding;ENSP=ENSBTAP00000021646;EXON=3/28	85042821	85229518	1	TEX11	testis expressed 11 [Source:HGNC Symbol;Acc:HGNC:11733]
X_85172570_A/G	X:85172570	G	ENSBTAG00000043203	ENSBTAT00000060195	Transcript	upstream_gene_variant	-	-	-	-	-	-	DISTANCE=639;STRAND=-1;BIOTYPE=snoRNA	85171802	85171931	-1	SNORA11	Small nucleolar RNA SNORA11 [Source:RFAM;Acc:RF00614]
X_85200171_G/C	X:85200171	C	ENSBTAG00000042915	ENSBTAT00000059907	Transcript	upstream_gene_variant	-	-	-	-	-	-	DISTANCE=1886;STRAND=-1;BIOTYPE=snoRNA	85198206	85198285	-1	snoU2_19	Small nucleolar RNA U2-19 [Source:RFAM;Acc:RF00494]
X_85200171_G/C	X:85200171	C	ENSBTAG00000042884	ENSBTAT00000059876	Transcript	upstream_gene_variant	-	-	-	-	-	-	DISTANCE=2108;STRAND=-1;BIOTYPE=snoRNA	85197994	85198063	-1	snoU2-30	Small nucleolar RNA U2-30 [Source:RFAM;Acc:RF00493]
X_85230339_G/C	X:85230339	C	ENSBTAG00000016272	ENSBTAT00000021646	Transcript	downstream_gene_variant	-	-	-	-	-	-	DISTANCE=821;STRAND=1;BIOTYPE=protein_coding;ENSP=ENSBTAP00000021646	85042821	85229518	1	TEX11	testis expressed 11 [Source:HGNC Symbol;Acc:HGNC:11733]
X_85318112_T/C	X:85318112	C	ENSBTAG00000012861	ENSBTAT00000017093	Transcript	downstream_gene_variant	-	-	-	-	-	-	DISTANCE=3573;STRAND=-1;BIOTYPE=protein_coding;ENSP=ENSBTAP00000017093	85321685	85449499	-1		Bos taurus kinesin family member 4A (KIF4A), mRNA. [Source:RefSeq mRNA;Acc:NM_001206105]
X_85449598_A/G	X:85449598	G	ENSBTAG00000012861	ENSBTAT00000017093	Transcript	upstream_gene_variant	-	-	-	-	-	-	DISTANCE=99;STRAND=-1;BIOTYPE=protein_coding;ENSP=ENSBTAP00000017093	85321685	85449499	-1		Bos taurus kinesin family member 4A (KIF4A), mRNA. [Source:RefSeq mRNA;Acc:NM_001206105]
X_85449598_A/G	X:85449598	G	ENSBTAG00000012860	ENSBTAT00000017091	Transcript	upstream_gene_variant	-	-	-	-	-	-	DISTANCE=505;STRAND=1;BIOTYPE=protein_coding;ENSP=ENSBTAP00000017091	85450103	85453009	1	PDZD11	Bos taurus PDZ domain containing 11 (PDZD11), mRNA. [Source:RefSeq mRNA;Acc:NM_001037603]
X_85677017_T/C	X:85677017	C	ENSBTAG00000007839	ENSBTAT00000010313	Transcript	downstream_gene_variant	-	-	-	-	-	-	DISTANCE=222;STRAND=-1;BIOTYPE=protein_coding;ENSP=ENSBTAP00000010313	85677239	85678114	-1	OTUD6A	OTU deubiquitinase 6A [Source:HGNC Symbol;Acc:HGNC:32312]
X_87207926_T/C	X:87207926	C	ENSBTAG00000001977	ENSBTAT00000002566	Transcript	3_prime_UTR_variant	1555	-	-	-	-	-	STRAND=-1;BIOTYPE=protein_coding;ENSP=ENSBTAP00000002566;EXON=7/7	87205699	87231196	-1	YIPF6	Bos taurus Yip1 domain family, member 6 (YIPF6), mRNA. [Source:RefSeq mRNA;Acc:NM_001101206]
X_90827229_G/T	X:90827229	T	ENSBTAG00000016764	ENSBTAT00000022299	Transcript	upstream_gene_variant	-	-	-	-	-	-	DISTANCE=4498;STRAND=1;BIOTYPE=protein_coding;ENSP=ENSBTAP00000022299	90831727	90850346	1	UBA1	Bos taurus ubiquitin-like modifier activating enzyme 1 (UBA1), mRNA. [Source:RefSeq mRNA;Acc:NM_001102477]
X_91823493_A/T	X:91823493	T	ENSBTAG00000043112	ENSBTAT00000060104	Transcript	upstream_gene_variant	-	-	-	-	-	-	DISTANCE=4185;STRAND=-1;BIOTYPE=snRNA	91819202	91819308	-1	U6	U6 spliceosomal RNA [Source:RFAM;Acc:RF00026]
X_92898399_T/C	X:92898399	C	ENSBTAG00000044594	ENSBTAT00000062027	Transcript	downstream_gene_variant	-	-	-	-	-	-	DISTANCE=365;STRAND=1;BIOTYPE=miRNA	92897952	92898034	1	bta-mir-502b	bta-mir-502b [Source:miRBase;Acc:MI0009854]
X_92898399_T/C	X:92898399	C	ENSBTAG00000030013	ENSBTAT00000042392	Transcript	upstream_gene_variant	-	-	-	-	-	-	DISTANCE=3451;STRAND=1;BIOTYPE=miRNA	92901850	92901929	1	bta-mir-660	bta-mir-660 [Source:miRBase;Acc:MI0005468]
X_92898399_T/C	X:92898399	C	ENSBTAG00000036420	ENSBTAT00000050920	Transcript	upstream_gene_variant	-	-	-	-	-	-	DISTANCE=1299;STRAND=1;BIOTYPE=miRNA	92899698	92899781	1	bta-mir-500	bta-mir-500 [Source:miRBase;Acc:MI0009851]
X_92898399_T/C	X:92898399	C	ENSBTAG00000036403	ENSBTAT00000050903	Transcript	downstream_gene_variant	-	-	-	-	-	-	DISTANCE=4492;STRAND=1;BIOTYPE=miRNA	92893818	92893907	1	bta-mir-502a-2	bta-mir-502a-2 [Source:miRBase;Acc:MI0009853]
X_92898399_T/C	X:92898399	C	ENSBTAG00000036374	ENSBTAT00000050874	Transcript	upstream_gene_variant	-	-	-	-	-	-	DISTANCE=43;STRAND=1;BIOTYPE=miRNA	92898442	92898506	1	bta-mir-362	bta-mir-362 [Source:miRBase;Acc:MI0009811]
X_93631688_A/G	X:93631688	G	ENSBTAG00000002996	ENSBTAT00000063694	Transcript	upstream_gene_variant	-	-	-	-	-	-	DISTANCE=2811;STRAND=-1;BIOTYPE=protein_coding;ENSP=ENSBTAP00000055154	93577262	93628877	-1	SHROOM4	shroom family member 4 [Source:HGNC Symbol;Acc:HGNC:29215]
X_93631688_A/G	X:93631688	G	ENSBTAG00000002996	ENSBTAT00000003899	Transcript	upstream_gene_variant	-	-	-	-	-	-	DISTANCE=2811;STRAND=-1;BIOTYPE=protein_coding;ENSP=ENSBTAP00000003899	93577262	93628877	-1	SHROOM4	shroom family member 4 [Source:HGNC Symbol;Acc:HGNC:29215]
X_96262844_A/T	X:96262844	T	ENSBTAG00000017779	ENSBTAT00000023642	Transcript	downstream_gene_variant	-	-	-	-	-	-	DISTANCE=4300;STRAND=-1;BIOTYPE=protein_coding;ENSP=ENSBTAP00000023642	96267144	96269467	-1	HSD17B10	Bos taurus hydroxysteroid (17-beta) dehydrogenase 10 (HSD17B10), mRNA. [Source:RefSeq mRNA;Acc:NM_174334]
X_96382387_A/C	X:96382387	C	ENSBTAG00000029870	ENSBTAT00000042249	Transcript	downstream_gene_variant	-	-	-	-	-	-	DISTANCE=241;STRAND=-1;BIOTYPE=miRNA	96382628	96382746	-1	bta-mir-98	bta-mir-98 [Source:miRBase;Acc:MI0005025]
X_96382387_A/C	X:96382387	C	ENSBTAG00000029774	ENSBTAT00000042153	Transcript	downstream_gene_variant	-	-	-	-	-	-	DISTANCE=1145;STRAND=-1;BIOTYPE=miRNA	96383532	96383614	-1	bta-let-7f-2	bta-let-7f-2 [Source:miRBase;Acc:MI0004734]
X_96382504_T/C	X:96382504	C	ENSBTAG00000029870	ENSBTAT00000042249	Transcript	downstream_gene_variant	-	-	-	-	-	-	DISTANCE=124;STRAND=-1;BIOTYPE=miRNA	96382628	96382746	-1	bta-mir-98	bta-mir-98 [Source:miRBase;Acc:MI0005025]
X_96382504_T/C	X:96382504	C	ENSBTAG00000029774	ENSBTAT00000042153	Transcript	downstream_gene_variant	-	-	-	-	-	-	DISTANCE=1028;STRAND=-1;BIOTYPE=miRNA	96383532	96383614	-1	bta-let-7f-2	bta-let-7f-2 [Source:miRBase;Acc:MI0004734]
X_96384754_C/T	X:96384754	T	ENSBTAG00000029870	ENSBTAT00000042249	Transcript	upstream_gene_variant	-	-	-	-	-	-	DISTANCE=2008;STRAND=-1;BIOTYPE=miRNA	96382628	96382746	-1	bta-mir-98	bta-mir-98 [Source:miRBase;Acc:MI0005025]
X_96384754_C/T	X:96384754	T	ENSBTAG00000029774	ENSBTAT00000042153	Transcript	upstream_gene_variant	-	-	-	-	-	-	DISTANCE=1140;STRAND=-1;BIOTYPE=miRNA	96383532	96383614	-1	bta-let-7f-2	bta-let-7f-2 [Source:miRBase;Acc:MI0004734]
X_96385835_C/T	X:96385835	T	ENSBTAG00000029870	ENSBTAT00000042249	Transcript	upstream_gene_variant	-	-	-	-	-	-	DISTANCE=3089;STRAND=-1;BIOTYPE=miRNA	96382628	96382746	-1	bta-mir-98	bta-mir-98 [Source:miRBase;Acc:MI0005025]
X_96385835_C/T	X:96385835	T	ENSBTAG00000029774	ENSBTAT00000042153	Transcript	upstream_gene_variant	-	-	-	-	-	-	DISTANCE=2221;STRAND=-1;BIOTYPE=miRNA	96383532	96383614	-1	bta-let-7f-2	bta-let-7f-2 [Source:miRBase;Acc:MI0004734]
X_101202127_G/C	X:101202127	C	ENSBTAG00000022529	ENSBTAT00000030499	Transcript	upstream_gene_variant	-	-	-	-	-	-	DISTANCE=4715;STRAND=-1;BIOTYPE=protein_coding;ENSP=ENSBTAP00000030479	101196296	101197412	-1		Uncharacterized protein [Source:UniProtKB/TrEMBL;Acc:F1MZQ6]
X_106950230_G/C	X:106950230	C	ENSBTAG00000045107	ENSBTAT00000062540	Transcript	downstream_gene_variant	-	-	-	-	-	-	DISTANCE=2889;STRAND=1;BIOTYPE=snRNA	106947239	106947341	1	U6	U6 spliceosomal RNA [Source:RFAM;Acc:RF00026]
X_111631741_G/C	X:111631741	C	ENSBTAG00000047493	ENSBTAT00000065561	Transcript	upstream_gene_variant	-	-	-	-	-	-	DISTANCE=920;STRAND=1;BIOTYPE=protein_coding;ENSP=ENSBTAP00000054299	111632661	111633453	1		Ferritin [Source:UniProtKB/TrEMBL;Acc:G3MXN1]
X_119339313_T/C	X:119339313	C	ENSBTAG00000006847	ENSBTAT00000008995	Transcript	upstream_gene_variant	-	-	-	-	-	-	DISTANCE=86;STRAND=-1;BIOTYPE=pseudogene	119338870	119339227	-1
X_119342283_G/A	X:119342283	A	ENSBTAG00000006847	ENSBTAT00000008995	Transcript	upstream_gene_variant	-	-	-	-	-	-	DISTANCE=3056;STRAND=-1;BIOTYPE=pseudogene	119338870	119339227	-1
X_128829671_T/C	X:128829671	C	ENSBTAG00000015204	ENSBTAT00000020229	Transcript	downstream_gene_variant	-	-	-	-	-	-	DISTANCE=4512;STRAND=1;BIOTYPE=protein_coding;ENSP=ENSBTAP00000020229	128771954	128825159	1	SMPX	Bos taurus small muscle protein, X-linked (SMPX), mRNA. [Source:RefSeq mRNA;Acc:NM_001037626]
X_130873185_C/T	X:130873185	T	ENSBTAG00000019852	ENSBTAT00000057115	Transcript	downstream_gene_variant	-	-	-	-	-	-	DISTANCE=1269;STRAND=-1;BIOTYPE=protein_coding;ENSP=ENSBTAP00000052439	130874454	130897343	-1	PDHA1	Bos taurus pyruvate dehydrogenase (lipoamide) alpha 1 (PDHA1), mRNA. [Source:RefSeq mRNA;Acc:NM_001101046]
X_131958298_A/G	X:131958298	G	ENSBTAG00000009545	ENSBTAT00000012557	Transcript	upstream_gene_variant	-	-	-	-	-	-	DISTANCE=3312;STRAND=-1;BIOTYPE=protein_coding;ENSP=ENSBTAP00000012557	131866408	131954986	-1	PPEF1	protein phosphatase, EF-hand calcium binding domain 1 [Source:HGNC Symbol;Acc:HGNC:9243]
X_132073740_A/C	X:132073740	C	ENSBTAG00000007428	ENSBTAT00000009766	Transcript	downstream_gene_variant	-	-	-	-	-	-	DISTANCE=1757;STRAND=-1;BIOTYPE=protein_coding;ENSP=ENSBTAP00000009766	132075497	132128273	-1	CDKL5	cyclin-dependent kinase-like 5 [Source:HGNC Symbol;Acc:HGNC:11411]

## Sheet: Sheet 3 - Post_dom_near_fixed
	Sheet 3: Genic context (VEP) for variants that are near fixation (>95%) for different alleles in European Bos taurus and Bos indicus cattle, and for which Aurochs CPC98 carries the Bos indicus major allele (intronic and intergenic variants excluded)
#Uploaded_variation	Location	Allele	Gene	Feature	Feature_type	Consequence	cDNA position	CDS position	Protein position	Amino acids	Codons	Existing variation	Extra	Gene Start (bp)	Gene End (bp)	Strand	Associated gene name	Description
usda_aur_high_qual_indels.vep.out:chr1_130411987_indel	1:130411988-130411989	TTA	ENSBTAG00000048200	ENSBTAT00000064836	Transcript	upstream_gene_variant	-	-	-	-	-	-	DISTANCE=1428;STRAND=1;BIOTYPE=snoRNA	130413417	130413546	1	SNORA48	Small nucleolar RNA SNORA48 [Source:RFAM;Acc:RF00554]
usda_aur_high_qual_indels.vep.out:chr15_81944131_indel	15:81944132	-	ENSBTAG00000040320	ENSBTAT00000027035	Transcript	downstream_gene_variant	-	-	-	-	-	-	DISTANCE=4945;STRAND=-1;BIOTYPE=protein_coding;ENSP=ENSBTAP00000027035	81949077	81956356	-1	0	Uncharacterized protein [Source:UniProtKB/TrEMBL;Acc:G3X7G2]
usda_aur_high_qual_indels.vep.out:chr3_108560365_indel	3:108560366-108560367	A	ENSBTAG00000007300	ENSBTAT00000009604	Transcript	downstream_gene_variant	-	-	-	-	-	-	DISTANCE=4894;STRAND=1;BIOTYPE=protein_coding;ENSP=ENSBTAP00000009604	108547857	108555472	1	FHL3	Bos taurus four and a half LIM domains 3 (FHL3), mRNA. [Source:RefSeq mRNA;Acc:NM_001034223]
usda_aur_high_qual_indels.vep.out:chr5_93690152_indel	5:93690153-93690154	A	ENSBTAG00000013541	ENSBTAT00000043044	Transcript	upstream_gene_variant	-	-	-	-	-	-	DISTANCE=3807;STRAND=1;BIOTYPE=protein_coding;ENSP=ENSBTAP00000040639	93693961	93757644	1	LMO3	Bos taurus LIM domain only 3 (rhombotin-like 2) (LMO3), mRNA. [Source:RefSeq mRNA;Acc:NM_001046337]
usda_aur_high_qual_indels.vep.out:chr5_108211586_indel	5:108211587	-	ENSBTAG00000005221	ENSBTAT00000006875	Transcript	downstream_gene_variant	-	-	-	-	-	-	DISTANCE=4504;STRAND=1;BIOTYPE=protein_coding;ENSP=ENSBTAP00000006875	108079510	108207083	1	WNK1	WNK lysine deficient protein kinase 1 [Source:HGNC Symbol;Acc:HGNC:14540]
usda_aur_high_qual_indels.vep.out:chr7_43311323_indel	7:43311324	-	ENSBTAG00000046787	ENSBTAT00000063865	Transcript	downstream_gene_variant	-	-	-	-	-	-	DISTANCE=785;STRAND=1;BIOTYPE=protein_coding;ENSP=ENSBTAP00000054139	43308301	43310539	1	OR14C36	olfactory receptor, family 14, subfamily C, member 36 [Source:HGNC Symbol;Acc:HGNC:15026]
usda_aur_high_qual_indels.vep.out:chr8_61569094_indel	8:61569095-61569096	A	ENSBTAG00000012498	ENSBTAT00000016584	Transcript	upstream_gene_variant	-	-	-	-	-	-	DISTANCE=2376;STRAND=-1;BIOTYPE=protein_coding;ENSP=ENSBTAP00000016584	61399822	61566719	-1	PAX5	paired box 5 [Source:HGNC Symbol;Acc:HGNC:8619]
usda_aur_high_qual_indels.vep.out:chrX_92094990_indel	X:92094991-92094992	T	ENSBTAG00000002768	ENSBTAT00000003591	Transcript	downstream_gene_variant	-	-	-	-	-	-	DISTANCE=3170;STRAND=-1;BIOTYPE=protein_coding;ENSP=ENSBTAP00000003591	92098162	92105518	-1	UGT	Bos taurus solute carrier family 35 (UDP-galactose transporter), member A2 (SLC35A2), mRNA. [Source:RefSeq mRNA;Acc:NM_176640]
usda_aur_high_qual_indels.vep.out:chrX_92094990_indel	X:92094991-92094992	T	ENSBTAG00000018496	ENSBTAT00000024618	Transcript	upstream_gene_variant	-	-	-	-	-	-	DISTANCE=2853;STRAND=-1;BIOTYPE=protein_coding;ENSP=ENSBTAP00000024618	92088348	92092138	-1	TIMM17B	translocase of inner mitochondrial membrane 17 homolog B (yeast) [Source:HGNC Symbol;Acc:HGNC:17310]
usda_aur_high_qual_indels.vep.out:chrX_92094990_indel	X:92094991-92094992	T	ENSBTAG00000002768	ENSBTAT00000045026	Transcript	downstream_gene_variant	-	-	-	-	-	-	DISTANCE=3621;STRAND=-1;BIOTYPE=protein_coding;ENSP=ENSBTAP00000042455	92098162	92105518	-1	UGT	Bos taurus solute carrier family 35 (UDP-galactose transporter), member A2 (SLC35A2), mRNA. [Source:RefSeq mRNA;Acc:NM_176640]
usda_aur_high_qual_snp_calls.chr10.vep.out:10_37601723_A/G	10:37601723	G	ENSBTAG00000005268	ENSBTAT00000003576	Transcript	downstream_gene_variant	-	-	-	-	-	-	DISTANCE=1072;STRAND=-1;BIOTYPE=protein_coding;ENSP=ENSBTAP00000003576	37602795	37624778	-1	PLA2G4D	Bos taurus phospholipase A2, group IVD (cytosolic) (PLA2G4D), mRNA. [Source:RefSeq mRNA;Acc:NM_001192704]
usda_aur_high_qual_snp_calls.chr10.vep.out:10_61294533_A/G	10:61294533	G	ENSBTAG00000013425	ENSBTAT00000017862	Transcript	upstream_gene_variant	-	-	-	-	-	-	DISTANCE=1136;STRAND=1;BIOTYPE=protein_coding;ENSP=ENSBTAP00000017862	61295669	61326360	1	COPS2	COP9 signalosome subunit 2 [Source:HGNC Symbol;Acc:HGNC:30747]
usda_aur_high_qual_snp_calls.chr10.vep.out:10_65655030_A/T	10:65655030	T	ENSBTAG00000038327	ENSBTAT00000052094	Transcript	upstream_gene_variant	-	-	-	-	-	-	DISTANCE=754;STRAND=1;BIOTYPE=protein_coding;ENSP=ENSBTAP00000050462	65655784	65657656	1	0	Uncharacterized protein [Source:UniProtKB/TrEMBL;Acc:F1ME51]
usda_aur_high_qual_snp_calls.chr10.vep.out:10_73626390_G/T	10:73626390	T	ENSBTAG00000047000	ENSBTAT00000064433	Transcript	downstream_gene_variant	-	-	-	-	-	-	DISTANCE=1637;STRAND=-1;BIOTYPE=protein_coding;ENSP=ENSBTAP00000056401	73628027	73629463	-1	0	Uncharacterized protein [Source:UniProtKB/TrEMBL;Acc:G3X8G9]
usda_aur_high_qual_snp_calls.chr10.vep.out:10_73627398_G/T	10:73627398	T	ENSBTAG00000047000	ENSBTAT00000064433	Transcript	downstream_gene_variant	-	-	-	-	-	-	DISTANCE=629;STRAND=-1;BIOTYPE=protein_coding;ENSP=ENSBTAP00000056401	73628027	73629463	-1	0	Uncharacterized protein [Source:UniProtKB/TrEMBL;Acc:G3X8G9]
usda_aur_high_qual_snp_calls.chr10.vep.out:10_73627398_G/T	10:73627398	T	ENSBTAG00000045169	ENSBTAT00000062602	Transcript	downstream_gene_variant	-	-	-	-	-	-	DISTANCE=4750;STRAND=-1;BIOTYPE=snoRNA	73632148	73632220	-1	SNORD112	Small nucleolar RNA SNORD112 [Source:RFAM;Acc:RF01169]
usda_aur_high_qual_snp_calls.chr10.vep.out:10_104083429_G/A	10:104083429	A	ENSBTAG00000000362	ENSBTAT00000000470	Transcript	upstream_gene_variant	-	-	-	-	-	-	DISTANCE=2066;STRAND=-1;BIOTYPE=protein_coding;ENSP=ENSBTAP00000000470	104004263	104081363	-1	SPG11	spastic paraplegia 11 (autosomal recessive) [Source:HGNC Symbol;Acc:HGNC:11226]
usda_aur_high_qual_snp_calls.chr11.vep.out:11_6215169_G/A	11:6215169	A	ENSBTAG00000043158	ENSBTAT00000060150	Transcript	upstream_gene_variant	-	-	-	-	-	-	DISTANCE=3499;STRAND=-1;BIOTYPE=snoRNA	6211557	6211670	-1	SNORD89	Small nucleolar RNA SNORD89 [Source:RFAM;Acc:RF00578]
usda_aur_high_qual_snp_calls.chr11.vep.out:11_10771186_T/A	11:10771186	A	ENSBTAG00000009600	ENSBTAT00000012633	Transcript	downstream_gene_variant	-	-	-	-	-	-	DISTANCE=480;STRAND=-1;BIOTYPE=protein_coding;ENSP=ENSBTAP00000012633	10771666	10795813	-1	STAMBP	Bos taurus STAM binding protein (STAMBP), mRNA. [Source:RefSeq mRNA;Acc:NM_001075971]
usda_aur_high_qual_snp_calls.chr11.vep.out:11_63398923_C/T	11:63398923	T	ENSBTAG00000046117	ENSBTAT00000063200	Transcript	downstream_gene_variant	-	-	-	-	-	-	DISTANCE=3416;STRAND=1;BIOTYPE=protein_coding;ENSP=ENSBTAP00000053927	63290422	63395507	1	TMSB4X	Bos taurus thymosin beta 4, X-linked (TMSB4X), mRNA. [Source:RefSeq mRNA;Acc:NM_001002885]
usda_aur_high_qual_snp_calls.chr11.vep.out:11_81235461_A/G	11:81235461	G	ENSBTAG00000037812	ENSBTAT00000055123	Transcript	upstream_gene_variant	-	-	-	-	-	-	DISTANCE=4438;STRAND=1;BIOTYPE=protein_coding;ENSP=ENSBTAP00000047693	81239899	81246422	1	RAD51AP2	RAD51 associated protein 2 [Source:HGNC Symbol;Acc:HGNC:34417]
usda_aur_high_qual_snp_calls.chr11.vep.out:11_98609234_A/G	11:98609234	G	ENSBTAG00000003388	ENSBTAT00000004393	Transcript	downstream_gene_variant	-	-	-	-	-	-	DISTANCE=3346;STRAND=-1;BIOTYPE=protein_coding;ENSP=ENSBTAP00000004393	98612580	98615633	-1	DPM2	Bos taurus dolichyl-phosphate mannosyltransferase polypeptide 2, regulatory subunit (DPM2), mRNA. [Source:RefSeq mRNA;Acc:NM_001046268]
usda_aur_high_qual_snp_calls.chr11.vep.out:11_103181429_T/C	11:103181429	C	ENSBTAG00000030319	ENSBTAT00000042813	Transcript	downstream_gene_variant	-	-	-	-	-	-	DISTANCE=232;STRAND=-1;BIOTYPE=protein_coding;ENSP=ENSBTAP00000040428	103181661	103192049	-1	GBGT1	globoside alpha-1,3-N-acetylgalactosaminyltransferase 1 [Source:HGNC Symbol;Acc:HGNC:20460]
usda_aur_high_qual_snp_calls.chr12.vep.out:12_19591557_C/A	12:19591557	A	ENSBTAG00000036389	ENSBTAT00000050889	Transcript	downstream_gene_variant	-	-	-	-	-	-	DISTANCE=4643;STRAND=-1;BIOTYPE=miRNA	19596200	19596288	-1	bta-mir-16a	bta-mir-16a [Source:miRBase;Acc:MI0009753]
usda_aur_high_qual_snp_calls.chr12.vep.out:12_19591557_C/A	12:19591557	A	ENSBTAG00000029867	ENSBTAT00000042246	Transcript	downstream_gene_variant	-	-	-	-	-	-	DISTANCE=4789;STRAND=-1;BIOTYPE=miRNA	19596346	19596428	-1	bta-mir-15a	bta-mir-15a [Source:miRBase;Acc:MI0005458]
usda_aur_high_qual_snp_calls.chr12.vep.out:12_26118556_G/T	12:26118556	T	ENSBTAG00000019268	ENSBTAT00000025656	Transcript	upstream_gene_variant	-	-	-	-	-	-	DISTANCE=3363;STRAND=-1;BIOTYPE=protein_coding;ENSP=ENSBTAP00000025656	26114597	26115193	-1	0	Uncharacterized protein [Source:UniProtKB/TrEMBL;Acc:F1MKH9]
usda_aur_high_qual_snp_calls.chr12.vep.out:12_32315819_C/A	12:32315819	A	ENSBTAG00000001819	ENSBTAT00000047376	Transcript	upstream_gene_variant	-	-	-	-	-	-	DISTANCE=1953;STRAND=1;BIOTYPE=protein_coding;ENSP=ENSBTAP00000044587	32317772	32322605	1	CDX2	Bos taurus caudal type homeobox 2 (CDX2), mRNA. [Source:RefSeq mRNA;Acc:NM_001206299]
usda_aur_high_qual_snp_calls.chr12.vep.out:12_48831371_G/T	12:48831371	T	ENSBTAG00000044007	ENSBTAT00000061307	Transcript	downstream_gene_variant	-	-	-	-	-	-	DISTANCE=581;STRAND=-1;BIOTYPE=protein_coding;ENSP=ENSBTAP00000053615	48831952	49108263	-1	KLF12	Kruppel-like factor 12 [Source:HGNC Symbol;Acc:HGNC:6346]
usda_aur_high_qual_snp_calls.chr12.vep.out:12_48831397_G/A	12:48831397	A	ENSBTAG00000044007	ENSBTAT00000061307	Transcript	downstream_gene_variant	-	-	-	-	-	-	DISTANCE=555;STRAND=-1;BIOTYPE=protein_coding;ENSP=ENSBTAP00000053615	48831952	49108263	-1	KLF12	Kruppel-like factor 12 [Source:HGNC Symbol;Acc:HGNC:6346]
usda_aur_high_qual_snp_calls.chr12.vep.out:12_50764701_G/A	12:50764701	A	ENSBTAG00000005760	ENSBTAT00000065132	Transcript	upstream_gene_variant	-	-	-	-	-	-	DISTANCE=2212;STRAND=-1;BIOTYPE=protein_coding;ENSP=ENSBTAP00000054658	50679632	50888598	-1	TBC1D4	TBC1 domain family, member 4 [Source:HGNC Symbol;Acc:HGNC:19165]
usda_aur_high_qual_snp_calls.chr12.vep.out:12_50764753_A/C	12:50764753	C	ENSBTAG00000005760	ENSBTAT00000065132	Transcript	upstream_gene_variant	-	-	-	-	-	-	DISTANCE=2264;STRAND=-1;BIOTYPE=protein_coding;ENSP=ENSBTAP00000054658	50679632	50888598	-1	TBC1D4	TBC1 domain family, member 4 [Source:HGNC Symbol;Acc:HGNC:19165]
usda_aur_high_qual_snp_calls.chr12.vep.out:12_50764766_T/C	12:50764766	C	ENSBTAG00000005760	ENSBTAT00000065132	Transcript	upstream_gene_variant	-	-	-	-	-	-	DISTANCE=2277;STRAND=-1;BIOTYPE=protein_coding;ENSP=ENSBTAP00000054658	50679632	50888598	-1	TBC1D4	TBC1 domain family, member 4 [Source:HGNC Symbol;Acc:HGNC:19165]
usda_aur_high_qual_snp_calls.chr12.vep.out:12_54100722_A/C	12:54100722	C	ENSBTAG00000000869	ENSBTAT00000001156	Transcript	downstream_gene_variant	-	-	-	-	-	-	DISTANCE=2214;STRAND=-1;BIOTYPE=protein_coding;ENSP=ENSBTAP00000001156	54102936	54147844	-1	RNF219	Bos taurus ring finger protein 219 (RNF219), mRNA. [Source:RefSeq mRNA;Acc:NM_001105458]
usda_aur_high_qual_snp_calls.chr12.vep.out:12_54101910_A/G	12:54101910	G	ENSBTAG00000000869	ENSBTAT00000001156	Transcript	downstream_gene_variant	-	-	-	-	-	-	DISTANCE=1026;STRAND=-1;BIOTYPE=protein_coding;ENSP=ENSBTAP00000001156	54102936	54147844	-1	RNF219	Bos taurus ring finger protein 219 (RNF219), mRNA. [Source:RefSeq mRNA;Acc:NM_001105458]
usda_aur_high_qual_snp_calls.chr12.vep.out:12_54102157_C/G	12:54102157	G	ENSBTAG00000000869	ENSBTAT00000001156	Transcript	downstream_gene_variant	-	-	-	-	-	-	DISTANCE=779;STRAND=-1;BIOTYPE=protein_coding;ENSP=ENSBTAP00000001156	54102936	54147844	-1	RNF219	Bos taurus ring finger protein 219 (RNF219), mRNA. [Source:RefSeq mRNA;Acc:NM_001105458]
usda_aur_high_qual_snp_calls.chr12.vep.out:12_54102473_T/C	12:54102473	C	ENSBTAG00000000869	ENSBTAT00000001156	Transcript	downstream_gene_variant	-	-	-	-	-	-	DISTANCE=463;STRAND=-1;BIOTYPE=protein_coding;ENSP=ENSBTAP00000001156	54102936	54147844	-1	RNF219	Bos taurus ring finger protein 219 (RNF219), mRNA. [Source:RefSeq mRNA;Acc:NM_001105458]
usda_aur_high_qual_snp_calls.chr13.vep.out:13_338176_C/T	13:338176	T	ENSBTAG00000024891	ENSBTAT00000034665	Transcript	missense_variant	893	893	298	R/K	aGg/aAg	-	STRAND=-1;BIOTYPE=protein_coding;ENSP=ENSBTAP00000034552;SIFT=tolerated(1);EXON=1/1	338154	339068	-1	0	Olfactory receptor [Source:UniProtKB/TrEMBL;Acc:F1N6W5]
usda_aur_high_qual_snp_calls.chr13.vep.out:13_54218110_G/T	13:54218110	T	ENSBTAG00000006352	ENSBTAT00000039056	Transcript	upstream_gene_variant	-	-	-	-	-	-	DISTANCE=908;STRAND=-1;BIOTYPE=protein_coding;ENSP=ENSBTAP00000038860	54157825	54217202	-1	MYT1	Bos taurus myelin transcription factor 1 (MYT1), mRNA. [Source:RefSeq mRNA;Acc:NM_001192062]
usda_aur_high_qual_snp_calls.chr13.vep.out:13_54252623_T/C	13:54252623	C	ENSBTAG00000045701	ENSBTAT00000063812	Transcript	downstream_gene_variant	-	-	-	-	-	-	DISTANCE=1470;STRAND=-1;BIOTYPE=protein_coding;ENSP=ENSBTAP00000055794	54254093	54255011	-1	OPRL1	opiate receptor-like 1 [Source:HGNC Symbol;Acc:HGNC:8155]
usda_aur_high_qual_snp_calls.chr13.vep.out:13_54252623_T/C	13:54252623	C	ENSBTAG00000047704	ENSBTAT00000065755	Transcript	downstream_gene_variant	-	-	-	-	-	-	DISTANCE=3551;STRAND=1;BIOTYPE=protein_coding;ENSP=ENSBTAP00000054391	54247557	54249072	1	NPBWR2	Bos taurus neuropeptides B/W receptor 2 (NPBWR2), mRNA. [Source:RefSeq mRNA;Acc:NM_174075]
usda_aur_high_qual_snp_calls.chr13.vep.out:13_54257504_A/G	13:54257504	G	ENSBTAG00000045701	ENSBTAT00000063812	Transcript	upstream_gene_variant	-	-	-	-	-	-	DISTANCE=2493;STRAND=-1;BIOTYPE=protein_coding;ENSP=ENSBTAP00000055794	54254093	54255011	-1	OPRL1	opiate receptor-like 1 [Source:HGNC Symbol;Acc:HGNC:8155]
usda_aur_high_qual_snp_calls.chr13.vep.out:13_54257535_T/G	13:54257535	G	ENSBTAG00000045701	ENSBTAT00000063812	Transcript	upstream_gene_variant	-	-	-	-	-	-	DISTANCE=2524;STRAND=-1;BIOTYPE=protein_coding;ENSP=ENSBTAP00000055794	54254093	54255011	-1	OPRL1	opiate receptor-like 1 [Source:HGNC Symbol;Acc:HGNC:8155]
usda_aur_high_qual_snp_calls.chr13.vep.out:13_65956082_A/G	13:65956082	G	ENSBTAG00000001640	ENSBTAT00000002151	Transcript	upstream_gene_variant	-	-	-	-	-	-	DISTANCE=1316;STRAND=1;BIOTYPE=protein_coding;ENSP=ENSBTAP00000002151	65957398	66011672	1	EPB41L1	erythrocyte membrane protein band 4.1-like 1 [Source:HGNC Symbol;Acc:HGNC:3378]
usda_aur_high_qual_snp_calls.chr13.vep.out:13_65956293_A/C	13:65956293	C	ENSBTAG00000001640	ENSBTAT00000002151	Transcript	upstream_gene_variant	-	-	-	-	-	-	DISTANCE=1105;STRAND=1;BIOTYPE=protein_coding;ENSP=ENSBTAP00000002151	65957398	66011672	1	EPB41L1	erythrocyte membrane protein band 4.1-like 1 [Source:HGNC Symbol;Acc:HGNC:3378]
usda_aur_high_qual_snp_calls.chr13.vep.out:13_78070840_G/C	13:78070840	C	ENSBTAG00000020166	ENSBTAT00000026859	Transcript	downstream_gene_variant	-	-	-	-	-	-	DISTANCE=4716;STRAND=-1;BIOTYPE=protein_coding;ENSP=ENSBTAP00000026859	78075556	78098372	-1	ZNFX1	Bos taurus zinc finger, NFX1-type containing 1 (ZNFX1), mRNA. [Source:RefSeq mRNA;Acc:NM_001205716]
usda_aur_high_qual_snp_calls.chr14.vep.out:14_1802266_C/A	14:1802266	A	ENSBTAG00000026356	ENSBTAT00000037423	Transcript	missense_variant	782	695	232	A/E	gCg/gAg	-	STRAND=1;BIOTYPE=protein_coding;ENSP=ENSBTAP00000037256;SIFT=tolerated(0.94);EXON=8/17	1795351	1804562	1	DGAT1	diacylglycerol O-acyltransferase 1 [Source:RefSeq peptide;Acc:NP_777118]
usda_aur_high_qual_snp_calls.chr14.vep.out:14_1802266_C/A	14:1802266	A	ENSBTAG00000020751	ENSBTAT00000027654	Transcript	downstream_gene_variant	-	-	-	-	-	-	DISTANCE=3815;STRAND=-1;BIOTYPE=protein_coding;ENSP=ENSBTAP00000027654	1806081	1825793	-1	HSF1	Bos taurus heat shock transcription factor 1 (HSF1), mRNA. [Source:RefSeq mRNA;Acc:NM_001076809]
usda_aur_high_qual_snp_calls.chr14.vep.out:14_17876867_T/C	14:17876867	C	ENSBTAG00000044213	ENSBTAT00000061646	Transcript	downstream_gene_variant	-	-	-	-	-	-	DISTANCE=1597;STRAND=-1;BIOTYPE=misc_RNA	17878464	17878752	-1	7SK	7SK RNA [Source:RFAM;Acc:RF00100]
usda_aur_high_qual_snp_calls.chr14.vep.out:14_17880536_C/T	14:17880536	T	ENSBTAG00000044213	ENSBTAT00000061646	Transcript	upstream_gene_variant	-	-	-	-	-	-	DISTANCE=1784;STRAND=-1;BIOTYPE=misc_RNA	17878464	17878752	-1	7SK	7SK RNA [Source:RFAM;Acc:RF00100]
usda_aur_high_qual_snp_calls.chr14.vep.out:14_34831342_G/A	14:34831342	A	ENSBTAG00000022588	ENSBTAT00000039224	Transcript	downstream_gene_variant	-	-	-	-	-	-	DISTANCE=386;STRAND=1;BIOTYPE=protein_coding;ENSP=ENSBTAP00000039024	34427579	34830956	1	C14H8orf34	Bos taurus chromosome 14 open reading frame, human C8orf34 (C14H8orf34), mRNA. [Source:RefSeq mRNA;Acc:NM_001199131]
usda_aur_high_qual_snp_calls.chr15.vep.out:15_45645196_A/G	15:45645196	G	ENSBTAG00000016142	ENSBTAT00000021485	Transcript	upstream_gene_variant	-	-	-	-	-	-	DISTANCE=2670;STRAND=1;BIOTYPE=protein_coding;ENSP=ENSBTAP00000021485	45647866	45656990	1	CYB5R2	cytochrome b5 reductase 2 [Source:HGNC Symbol;Acc:HGNC:24376]
usda_aur_high_qual_snp_calls.chr15.vep.out:15_47408242_A/C	15:47408242	C	ENSBTAG00000005228	ENSBTAT00000006887	Transcript	downstream_gene_variant	-	-	-	-	-	-	DISTANCE=2523;STRAND=-1;BIOTYPE=protein_coding;ENSP=ENSBTAP00000006887	47410765	47415608	-1	CNGA4	cyclic nucleotide gated channel alpha 4 [Source:HGNC Symbol;Acc:HGNC:2152]
usda_aur_high_qual_snp_calls.chr15.vep.out:15_47458051_A/G	15:47458051	G	ENSBTAG00000020515	ENSBTAT00000027334	Transcript	downstream_gene_variant	-	-	-	-	-	-	DISTANCE=2092;STRAND=1;BIOTYPE=protein_coding;ENSP=ENSBTAP00000027334	47441673	47455959	1	FAM160A2	Bos taurus family with sequence similarity 160, member A2 (FAM160A2), mRNA. [Source:RefSeq mRNA;Acc:NM_001102491]
usda_aur_high_qual_snp_calls.chr15.vep.out:15_67522959_C/G	15:67522959	G	ENSBTAG00000044158	ENSBTAT00000061639	Transcript	downstream_gene_variant	-	-	-	-	-	-	DISTANCE=4918;STRAND=1;BIOTYPE=protein_coding;ENSP=ENSBTAP00000053502	67240027	67518041	1	LDLRAD3	low density lipoprotein receptor class A domain containing 3 [Source:HGNC Symbol;Acc:HGNC:27046]
usda_aur_high_qual_snp_calls.chr15.vep.out:15_81957957_A/G	15:81957957	G	ENSBTAG00000040320	ENSBTAT00000027035	Transcript	upstream_gene_variant	-	-	-	-	-	-	DISTANCE=1601;STRAND=-1;BIOTYPE=protein_coding;ENSP=ENSBTAP00000027035	81949077	81956356	-1	0	Uncharacterized protein [Source:UniProtKB/TrEMBL;Acc:G3X7G2]
usda_aur_high_qual_snp_calls.chr15.vep.out:15_81957957_A/G	15:81957957	G	ENSBTAG00000002007	ENSBTAT00000002601	Transcript	upstream_gene_variant	-	-	-	-	-	-	DISTANCE=1128;STRAND=-1;BIOTYPE=protein_coding;ENSP=ENSBTAP00000002601	81920285	81956829	-1	PRG3	Bos taurus proteoglycan 3 (PRG3), mRNA. [Source:RefSeq mRNA;Acc:NM_001098472]
usda_aur_high_qual_snp_calls.chr15.vep.out:15_83667770_T/A	15:83667770	A	ENSBTAG00000004046	ENSBTAT00000005289	Transcript	downstream_gene_variant	-	-	-	-	-	-	DISTANCE=4595;STRAND=1;BIOTYPE=protein_coding;ENSP=ENSBTAP00000005289	83630777	83663175	1	DTX4	deltex 4, E3 ubiquitin ligase [Source:HGNC Symbol;Acc:HGNC:29151]
usda_aur_high_qual_snp_calls.chr15.vep.out:15_83667770_T/A	15:83667770	A	ENSBTAG00000030845	ENSBTAT00000043613	Transcript	non_coding_transcript_exon_variant,non_coding_transcript_variant	3417	-	-	-	-	-	STRAND=-1;BIOTYPE=pseudogene;EXON=2/2	83667092	83671187	-1	0	0
usda_aur_high_qual_snp_calls.chr16.vep.out:16_2973729_T/A	16:2973729	A	ENSBTAG00000034632	ENSBTAT00000054874	Transcript	downstream_gene_variant	-	-	-	-	-	-	DISTANCE=1509;STRAND=-1;BIOTYPE=protein_coding;ENSP=ENSBTAP00000050956	2975238	3005255	-1	LEMD1	LEM domain containing 1 [Source:HGNC Symbol;Acc:HGNC:18725]
usda_aur_high_qual_snp_calls.chr16.vep.out:16_31452630_T/C	16:31452630	C	ENSBTAG00000000511	ENSBTAT00000055849	Transcript	downstream_gene_variant	-	-	-	-	-	-	DISTANCE=3478;STRAND=-1;BIOTYPE=protein_coding;ENSP=ENSBTAP00000051991	31456108	31552138	-1	CNST	consortin, connexin sorting protein [Source:HGNC Symbol;Acc:HGNC:26486]
usda_aur_high_qual_snp_calls.chr16.vep.out:16_31455744_T/C	16:31455744	C	ENSBTAG00000000511	ENSBTAT00000055849	Transcript	downstream_gene_variant	-	-	-	-	-	-	DISTANCE=364;STRAND=-1;BIOTYPE=protein_coding;ENSP=ENSBTAP00000051991	31456108	31552138	-1	CNST	consortin, connexin sorting protein [Source:HGNC Symbol;Acc:HGNC:26486]
usda_aur_high_qual_snp_calls.chr16.vep.out:16_39692063_G/A	16:39692063	A	ENSBTAG00000044903	ENSBTAT00000062336	Transcript	upstream_gene_variant	-	-	-	-	-	-	DISTANCE=2406;STRAND=1;BIOTYPE=snoRNA	39694469	39694529	1	snoU13	Small nucleolar RNA U13 [Source:RFAM;Acc:RF01210]
usda_aur_high_qual_snp_calls.chr16.vep.out:16_42897806_A/T	16:42897806	T	ENSBTAG00000032617	ENSBTAT00000009504	Transcript	downstream_gene_variant	-	-	-	-	-	-	DISTANCE=3682;STRAND=-1;BIOTYPE=protein_coding;ENSP=ENSBTAP00000009504	42901488	42905541	-1	FBXO44	Bos taurus F-box protein 44 (FBXO44), mRNA. [Source:RefSeq mRNA;Acc:NM_001101295]
usda_aur_high_qual_snp_calls.chr16.vep.out:16_43429049_T/A	16:43429049	A	ENSBTAG00000002590	ENSBTAT00000003354	Transcript	downstream_gene_variant	-	-	-	-	-	-	DISTANCE=2933;STRAND=1;BIOTYPE=protein_coding;ENSP=ENSBTAP00000003354	43403640	43426116	1	EXOSC10	Bos taurus exosome component 10 (EXOSC10), mRNA. [Source:RefSeq mRNA;Acc:NM_001102186]
usda_aur_high_qual_snp_calls.chr16.vep.out:16_43429049_T/A	16:43429049	A	ENSBTAG00000002590	ENSBTAT00000057296	Transcript	downstream_gene_variant	-	-	-	-	-	-	DISTANCE=2933;STRAND=1;BIOTYPE=protein_coding;ENSP=ENSBTAP00000048640	43403640	43426116	1	EXOSC10	Bos taurus exosome component 10 (EXOSC10), mRNA. [Source:RefSeq mRNA;Acc:NM_001102186]
usda_aur_high_qual_snp_calls.chr16.vep.out:16_43472069_G/A	16:43472069	A	ENSBTAG00000003697	ENSBTAT00000033464	Transcript	downstream_gene_variant	-	-	-	-	-	-	DISTANCE=2991;STRAND=-1;BIOTYPE=protein_coding;ENSP=ENSBTAP00000033377	43475060	43486514	-1	TARDBP	Bos taurus TAR DNA binding protein (TARDBP), mRNA. [Source:RefSeq mRNA;Acc:NM_001046485]
usda_aur_high_qual_snp_calls.chr16.vep.out:16_44682130_A/G	16:44682130	G	ENSBTAG00000042888	ENSBTAT00000059880	Transcript	upstream_gene_variant	-	-	-	-	-	-	DISTANCE=3836;STRAND=1;BIOTYPE=snRNA	44685966	44686072	1	U6	U6 spliceosomal RNA [Source:RFAM;Acc:RF00026]
usda_aur_high_qual_snp_calls.chr16.vep.out:16_44763203_G/A	16:44763203	A	ENSBTAG00000042532	ENSBTAT00000059524	Transcript	downstream_gene_variant	-	-	-	-	-	-	DISTANCE=4904;STRAND=-1;BIOTYPE=snRNA	44768107	44768213	-1	U6	U6 spliceosomal RNA [Source:RFAM;Acc:RF00026]
usda_aur_high_qual_snp_calls.chr16.vep.out:16_50575268_G/A	16:50575268	A	ENSBTAG00000046007	ENSBTAT00000063391	Transcript	upstream_gene_variant	-	-	-	-	-	-	DISTANCE=1898;STRAND=-1;BIOTYPE=protein_coding;ENSP=ENSBTAP00000055132	50557908	50573370	-1	CCDC27	CCDC27 protein; Uncharacterized protein [Source:UniProtKB/TrEMBL;Acc:A6QQ72]
usda_aur_high_qual_snp_calls.chr16.vep.out:16_50575268_G/A	16:50575268	A	ENSBTAG00000046007	ENSBTAT00000022797	Transcript	upstream_gene_variant	-	-	-	-	-	-	DISTANCE=1898;STRAND=-1;BIOTYPE=protein_coding;ENSP=ENSBTAP00000022797	50557908	50573370	-1	CCDC27	CCDC27 protein; Uncharacterized protein [Source:UniProtKB/TrEMBL;Acc:A6QQ72]
usda_aur_high_qual_snp_calls.chr16.vep.out:16_50692450_T/C	16:50692450	C	ENSBTAG00000015857	ENSBTAT00000021078	Transcript	upstream_gene_variant	-	-	-	-	-	-	DISTANCE=1656;STRAND=-1;BIOTYPE=protein_coding;ENSP=ENSBTAP00000021078	50687998	50690794	-1	TPRG1L	Bos taurus tumor protein p63 regulated 1-like (TPRG1L), mRNA. [Source:RefSeq mRNA;Acc:NM_001076418]
usda_aur_high_qual_snp_calls.chr16.vep.out:16_56401129_C/A	16:56401129	A	ENSBTAG00000002231	ENSBTAT00000048236	Transcript	downstream_gene_variant	-	-	-	-	-	-	DISTANCE=4889;STRAND=-1;BIOTYPE=protein_coding;ENSP=ENSBTAP00000045311	56406018	56500381	-1	SLC9C2	solute carrier family 9, member C2 (putative) [Source:HGNC Symbol;Acc:HGNC:28664]
usda_aur_high_qual_snp_calls.chr16.vep.out:16_56401129_C/A	16:56401129	A	ENSBTAG00000004855	ENSBTAT00000006383	Transcript	downstream_gene_variant	-	-	-	-	-	-	DISTANCE=1415;STRAND=1;BIOTYPE=protein_coding;ENSP=ENSBTAP00000006383	56389804	56399714	1	PRDX6	Bos taurus peroxiredoxin 6 (PRDX6), mRNA. [Source:RefSeq mRNA;Acc:NM_174643]
usda_aur_high_qual_snp_calls.chr17.vep.out:17_7227151_G/C	17:7227151	C	ENSBTAG00000047924	ENSBTAT00000063599	Transcript	upstream_gene_variant	-	-	-	-	-	-	DISTANCE=962;STRAND=-1;BIOTYPE=protein_coding;ENSP=ENSBTAP00000054164	7225110	7226189	-1	MAB21L2	mab-21-like 2 (C. elegans) [Source:HGNC Symbol;Acc:HGNC:6758]
usda_aur_high_qual_snp_calls.chr18.vep.out:18_14297003_G/A	18:14297003	A	ENSBTAG00000015968	ENSBTAT00000021234	Transcript	downstream_gene_variant	-	-	-	-	-	-	DISTANCE=4264;STRAND=1;BIOTYPE=protein_coding;ENSP=ENSBTAP00000021234	14254106	14292739	1	ACSF3	Bos taurus acyl-CoA synthetase family member 3 (ACSF3), mRNA. [Source:RefSeq mRNA;Acc:NM_001035068]
usda_aur_high_qual_snp_calls.chr18.vep.out:18_18037452_G/A	18:18037452	A	ENSBTAG00000017397	ENSBTAT00000023130	Transcript	downstream_gene_variant	-	-	-	-	-	-	DISTANCE=3825;STRAND=-1;BIOTYPE=protein_coding;ENSP=ENSBTAP00000023130	18041277	18392207	-1	ZNF423	Bos taurus zinc finger protein 423 (ZNF423), mRNA. [Source:RefSeq mRNA;Acc:NM_001101893]
usda_aur_high_qual_snp_calls.chr18.vep.out:18_18037682_C/T	18:18037682	T	ENSBTAG00000017397	ENSBTAT00000023130	Transcript	downstream_gene_variant	-	-	-	-	-	-	DISTANCE=3595;STRAND=-1;BIOTYPE=protein_coding;ENSP=ENSBTAP00000023130	18041277	18392207	-1	ZNF423	Bos taurus zinc finger protein 423 (ZNF423), mRNA. [Source:RefSeq mRNA;Acc:NM_001101893]
usda_aur_high_qual_snp_calls.chr18.vep.out:18_34821675_C/A	18:34821675	A	ENSBTAG00000016103	ENSBTAT00000021434	Transcript	upstream_gene_variant	-	-	-	-	-	-	DISTANCE=2824;STRAND=1;BIOTYPE=protein_coding;ENSP=ENSBTAP00000021434	34824499	34871222	1	CBFB	core-binding factor, beta subunit [Source:HGNC Symbol;Acc:HGNC:1539]
usda_aur_high_qual_snp_calls.chr18.vep.out:18_39903447_A/G	18:39903447	G	ENSBTAG00000047367	ENSBTAT00000063376	Transcript	missense_variant	587	587	196	H/R	cAt/cGt	-	STRAND=1;BIOTYPE=protein_coding;ENSP=ENSBTAP00000055048;SIFT=tolerated(0.48);EXON=1/1	39902861	39905155	1	CMTR2	cap methyltransferase 2 [Source:HGNC Symbol;Acc:HGNC:25635]
usda_aur_high_qual_snp_calls.chr18.vep.out:18_49181699_T/G	18:49181699	G	ENSBTAG00000014296	ENSBTAT00000065345	Transcript	upstream_gene_variant	-	-	-	-	-	-	DISTANCE=4014;STRAND=1;BIOTYPE=protein_coding;ENSP=ENSBTAP00000056600	49184591	49189071	1	NCCRP1	non-specific cytotoxic cell receptor protein 1 homolog (zebrafish) [Source:HGNC Symbol;Acc:HGNC:33739]
usda_aur_high_qual_snp_calls.chr18.vep.out:18_49181699_T/G	18:49181699	G	ENSBTAG00000014296	ENSBTAT00000032046	Transcript	upstream_gene_variant	-	-	-	-	-	-	DISTANCE=2892;STRAND=1;BIOTYPE=protein_coding;ENSP=ENSBTAP00000031988	49184591	49189071	1	NCCRP1	non-specific cytotoxic cell receptor protein 1 homolog (zebrafish) [Source:HGNC Symbol;Acc:HGNC:33739]
usda_aur_high_qual_snp_calls.chr18.vep.out:18_53052669_C/T	18:53052669	T	ENSBTAG00000020556	ENSBTAT00000027391	Transcript	upstream_gene_variant	-	-	-	-	-	-	DISTANCE=1988;STRAND=1;BIOTYPE=protein_coding;ENSP=ENSBTAP00000027391	53054657	53057035	1	APOC4	Bos taurus apolipoprotein C-IV (APOC4), mRNA. [Source:RefSeq mRNA;Acc:NM_001034807]
usda_aur_high_qual_snp_calls.chr18.vep.out:18_53055633_A/G	18:53055633	G	ENSBTAG00000020558	ENSBTAT00000027393	Transcript	upstream_gene_variant	-	-	-	-	-	-	DISTANCE=2084;STRAND=1;BIOTYPE=protein_coding;ENSP=ENSBTAP00000027393	53057717	53059957	1	APOC2	Bos taurus apolipoprotein C-II (APOC2), mRNA. [Source:RefSeq mRNA;Acc:NM_001102380]
usda_aur_high_qual_snp_calls.chr18.vep.out:18_53061540_T/C	18:53061540	C	ENSBTAG00000020560	ENSBTAT00000027395	Transcript	upstream_gene_variant	-	-	-	-	-	-	DISTANCE=4988;STRAND=1;BIOTYPE=protein_coding;ENSP=ENSBTAP00000027395	53066528	53093156	1	CLPTM1	cleft lip and palate transmembrane protein 1 homolog [Source:RefSeq peptide;Acc:NP_001040078]
usda_aur_high_qual_snp_calls.chr18.vep.out:18_53061540_T/C	18:53061540	C	ENSBTAG00000020556	ENSBTAT00000027391	Transcript	downstream_gene_variant	-	-	-	-	-	-	DISTANCE=4505;STRAND=1;BIOTYPE=protein_coding;ENSP=ENSBTAP00000027391	53054657	53057035	1	APOC4	Bos taurus apolipoprotein C-IV (APOC4), mRNA. [Source:RefSeq mRNA;Acc:NM_001034807]
usda_aur_high_qual_snp_calls.chr18.vep.out:18_53061540_T/C	18:53061540	C	ENSBTAG00000020558	ENSBTAT00000027393	Transcript	downstream_gene_variant	-	-	-	-	-	-	DISTANCE=1583;STRAND=1;BIOTYPE=protein_coding;ENSP=ENSBTAP00000027393	53057717	53059957	1	APOC2	Bos taurus apolipoprotein C-II (APOC2), mRNA. [Source:RefSeq mRNA;Acc:NM_001102380]
usda_aur_high_qual_snp_calls.chr18.vep.out:18_53398693_T/C	18:53398693	C	ENSBTAG00000002070	ENSBTAT00000043681	Transcript	upstream_gene_variant	-	-	-	-	-	-	DISTANCE=3057;STRAND=1;BIOTYPE=protein_coding;ENSP=ENSBTAP00000041235	53401750	53409927	1	KLC3	kinesin light chain 3 [Source:HGNC Symbol;Acc:HGNC:20717]
usda_aur_high_qual_snp_calls.chr18.vep.out:18_53546665_A/G	18:53546665	G	ENSBTAG00000019604	ENSBTAT00000026119	Transcript	downstream_gene_variant	-	-	-	-	-	-	DISTANCE=1746;STRAND=1;BIOTYPE=protein_coding;ENSP=ENSBTAP00000026119	53531933	53544919	1	VASP	Bos taurus vasodilator-stimulated phosphoprotein (VASP), mRNA. [Source:RefSeq mRNA;Acc:NM_001038110]
usda_aur_high_qual_snp_calls.chr18.vep.out:18_56272846_G/T	18:56272846	T	ENSBTAG00000011421	ENSBTAT00000015173	Transcript	upstream_gene_variant	-	-	-	-	-	-	DISTANCE=3623;STRAND=1;BIOTYPE=protein_coding;ENSP=ENSBTAP00000015173	56276469	56281563	1	CD37	Bos taurus CD37 molecule (CD37), mRNA. [Source:RefSeq mRNA;Acc:NM_001046011]
usda_aur_high_qual_snp_calls.chr18.vep.out:18_65802500_A/C	18:65802500	C	ENSBTAG00000047405	ENSBTAT00000063641	Transcript	downstream_gene_variant	-	-	-	-	-	-	DISTANCE=3639;STRAND=1;BIOTYPE=protein_coding;ENSP=ENSBTAP00000054153	65798025	65798861	1	ZNF8	zinc finger protein 8 [Source:HGNC Symbol;Acc:HGNC:13154]
usda_aur_high_qual_snp_calls.chr19.vep.out:19_25526608_C/T	19:25526608	T	ENSBTAG00000016175	ENSBTAT00000035119	Transcript	upstream_gene_variant	-	-	-	-	-	-	DISTANCE=3403;STRAND=1;BIOTYPE=protein_coding;ENSP=ENSBTAP00000034997	25530011	25589282	1	SPNS3	spinster homolog 3 (Drosophila) [Source:HGNC Symbol;Acc:HGNC:28433]
usda_aur_high_qual_snp_calls.chr19.vep.out:19_33357574_T/C	19:33357574	C	ENSBTAG00000019070	ENSBTAT00000025389	Transcript	3_prime_UTR_variant	1366	-	-	-	-	-	STRAND=-1;BIOTYPE=protein_coding;ENSP=ENSBTAP00000025389;EXON=5/5	33357141	33382707	-1	PMP22	Bos taurus peripheral myelin protein 22 (PMP22), mRNA. [Source:RefSeq mRNA;Acc:NM_001101156]
usda_aur_high_qual_snp_calls.chr19.vep.out:19_33383683_T/G	19:33383683	G	ENSBTAG00000019070	ENSBTAT00000025389	Transcript	upstream_gene_variant	-	-	-	-	-	-	DISTANCE=976;STRAND=-1;BIOTYPE=protein_coding;ENSP=ENSBTAP00000025389	33357141	33382707	-1	PMP22	Bos taurus peripheral myelin protein 22 (PMP22), mRNA. [Source:RefSeq mRNA;Acc:NM_001101156]
usda_aur_high_qual_snp_calls.chr19.vep.out:19_34912118_C/T	19:34912118	T	ENSBTAG00000017094	ENSBTAT00000022732	Transcript	upstream_gene_variant	-	-	-	-	-	-	DISTANCE=2233;STRAND=1;BIOTYPE=protein_coding;ENSP=ENSBTAP00000022732	34914351	34929459	1	SHMT1	Bos taurus serine hydroxymethyltransferase 1 (soluble) (SHMT1), mRNA. [Source:RefSeq mRNA;Acc:NM_001015553]
usda_aur_high_qual_snp_calls.chr19.vep.out:19_34913234_A/G	19:34913234	G	ENSBTAG00000017094	ENSBTAT00000022732	Transcript	upstream_gene_variant	-	-	-	-	-	-	DISTANCE=1117;STRAND=1;BIOTYPE=protein_coding;ENSP=ENSBTAP00000022732	34914351	34929459	1	SHMT1	Bos taurus serine hydroxymethyltransferase 1 (soluble) (SHMT1), mRNA. [Source:RefSeq mRNA;Acc:NM_001015553]
usda_aur_high_qual_snp_calls.chr19.vep.out:19_34956764_A/G	19:34956764	G	ENSBTAG00000017087	ENSBTAT00000022721	Transcript	upstream_gene_variant	-	-	-	-	-	-	DISTANCE=4703;STRAND=1;BIOTYPE=protein_coding;ENSP=ENSBTAP00000022721	34961467	34981886	1	TOP3A	Bos taurus topoisomerase (DNA) III alpha (TOP3A), mRNA. [Source:RefSeq mRNA;Acc:NM_001077975]
usda_aur_high_qual_snp_calls.chr19.vep.out:19_39990221_A/T	19:39990221	T	ENSBTAG00000006499	ENSBTAT00000008517	Transcript	downstream_gene_variant	-	-	-	-	-	-	DISTANCE=4963;STRAND=-1;BIOTYPE=protein_coding;ENSP=ENSBTAP00000008517	39995184	40017502	-1	PIP4K2B	phosphatidylinositol-5-phosphate 4-kinase, type II, beta [Source:HGNC Symbol;Acc:HGNC:8998]
usda_aur_high_qual_snp_calls.chr19.vep.out:19_39990221_A/T	19:39990221	T	ENSBTAG00000003830	ENSBTAT00000004984	Transcript	downstream_gene_variant	-	-	-	-	-	-	DISTANCE=313;STRAND=1;BIOTYPE=protein_coding;ENSP=ENSBTAP00000004984	39980435	39989908	1	PSMB3	Bos taurus proteasome (prosome, macropain) subunit, beta type, 3 (PSMB3), mRNA. [Source:RefSeq mRNA;Acc:NM_001034596]
usda_aur_high_qual_snp_calls.chr19.vep.out:19_43226429_G/C	19:43226429	C	ENSBTAG00000046078	ENSBTAT00000064210	Transcript	upstream_gene_variant	-	-	-	-	-	-	DISTANCE=355;STRAND=1;BIOTYPE=snoRNA	43226784	43226918	1	SNORA31	Small nucleolar RNA SNORA31 [Source:RFAM;Acc:RF00322]
usda_aur_high_qual_snp_calls.chr19.vep.out:19_43576441_T/G	19:43576441	G	ENSBTAG00000039321	ENSBTAT00000053949	Transcript	downstream_gene_variant	-	-	-	-	-	-	DISTANCE=4741;STRAND=1;BIOTYPE=protein_coding;ENSP=ENSBTAP00000050842	43562851	43571700	1	0	Amine oxidase [Source:UniProtKB/TrEMBL;Acc:E1BJN3]
usda_aur_high_qual_snp_calls.chr19.vep.out:19_43576444_G/A	19:43576444	A	ENSBTAG00000039321	ENSBTAT00000053949	Transcript	downstream_gene_variant	-	-	-	-	-	-	DISTANCE=4744;STRAND=1;BIOTYPE=protein_coding;ENSP=ENSBTAP00000050842	43562851	43571700	1	0	Amine oxidase [Source:UniProtKB/TrEMBL;Acc:E1BJN3]
usda_aur_high_qual_snp_calls.chr19.vep.out:19_44451603_C/T	19:44451603	T	ENSBTAG00000046022	ENSBTAT00000062944	Transcript	upstream_gene_variant	-	-	-	-	-	-	DISTANCE=4722;STRAND=-1;BIOTYPE=protein_coding;ENSP=ENSBTAP00000055348	44445641	44446881	-1	PYY	Bos taurus peptide YY (PYY), mRNA. [Source:RefSeq mRNA;Acc:NM_001040587]
usda_aur_high_qual_snp_calls.chr19.vep.out:19_44451604_A/G	19:44451604	G	ENSBTAG00000046022	ENSBTAT00000062944	Transcript	upstream_gene_variant	-	-	-	-	-	-	DISTANCE=4723;STRAND=-1;BIOTYPE=protein_coding;ENSP=ENSBTAP00000055348	44445641	44446881	-1	PYY	Bos taurus peptide YY (PYY), mRNA. [Source:RefSeq mRNA;Acc:NM_001040587]
usda_aur_high_qual_snp_calls.chr19.vep.out:19_53044441_G/C	19:53044441	C	ENSBTAG00000015261	ENSBTAT00000020297	Transcript	downstream_gene_variant	-	-	-	-	-	-	DISTANCE=3988;STRAND=-1;BIOTYPE=protein_coding;ENSP=ENSBTAP00000020297	53048429	53069156	-1	CARD14	caspase recruitment domain family, member 14 [Source:HGNC Symbol;Acc:HGNC:16446]
usda_aur_high_qual_snp_calls.chr19.vep.out:19_53044441_G/C	19:53044441	C	ENSBTAG00000015276	ENSBTAT00000020324	Transcript	upstream_gene_variant	-	-	-	-	-	-	DISTANCE=3364;STRAND=-1;BIOTYPE=protein_coding;ENSP=ENSBTAP00000020324	53023436	53041077	-1	SLC26A11	Bos taurus solute carrier family 26, member 11 (SLC26A11), mRNA. [Source:RefSeq mRNA;Acc:NM_001014866]
usda_aur_high_qual_snp_calls.chr19.vep.out:19_53046437_T/C	19:53046437	C	ENSBTAG00000015261	ENSBTAT00000020297	Transcript	downstream_gene_variant	-	-	-	-	-	-	DISTANCE=1992;STRAND=-1;BIOTYPE=protein_coding;ENSP=ENSBTAP00000020297	53048429	53069156	-1	CARD14	caspase recruitment domain family, member 14 [Source:HGNC Symbol;Acc:HGNC:16446]
usda_aur_high_qual_snp_calls.chr19.vep.out:19_53046729_T/C	19:53046729	C	ENSBTAG00000015261	ENSBTAT00000020297	Transcript	downstream_gene_variant	-	-	-	-	-	-	DISTANCE=1700;STRAND=-1;BIOTYPE=protein_coding;ENSP=ENSBTAP00000020297	53048429	53069156	-1	CARD14	caspase recruitment domain family, member 14 [Source:HGNC Symbol;Acc:HGNC:16446]
usda_aur_high_qual_snp_calls.chr19.vep.out:19_53047918_T/C	19:53047918	C	ENSBTAG00000015267	ENSBTAT00000056223	Transcript	3_prime_UTR_variant	1547	-	-	-	-	-	STRAND=1;BIOTYPE=protein_coding;ENSP=ENSBTAP00000049692;EXON=6/6	53041244	53048384	1	SGSH	Bos taurus N-sulfoglucosamine sulfohydrolase (SGSH), mRNA. [Source:RefSeq mRNA;Acc:NM_001102189]
usda_aur_high_qual_snp_calls.chr19.vep.out:19_53047918_T/C	19:53047918	C	ENSBTAG00000015261	ENSBTAT00000020297	Transcript	downstream_gene_variant	-	-	-	-	-	-	DISTANCE=511;STRAND=-1;BIOTYPE=protein_coding;ENSP=ENSBTAP00000020297	53048429	53069156	-1	CARD14	caspase recruitment domain family, member 14 [Source:HGNC Symbol;Acc:HGNC:16446]
usda_aur_high_qual_snp_calls.chr19.vep.out:19_53047918_T/C	19:53047918	C	ENSBTAG00000015267	ENSBTAT00000020308	Transcript	3_prime_UTR_variant	1855	-	-	-	-	-	STRAND=1;BIOTYPE=protein_coding;ENSP=ENSBTAP00000020308;EXON=8/8	53041244	53048384	1	SGSH	Bos taurus N-sulfoglucosamine sulfohydrolase (SGSH), mRNA. [Source:RefSeq mRNA;Acc:NM_001102189]
usda_aur_high_qual_snp_calls.chr19.vep.out:19_53048784_A/T	19:53048784	T	ENSBTAG00000015267	ENSBTAT00000056223	Transcript	downstream_gene_variant	-	-	-	-	-	-	DISTANCE=400;STRAND=1;BIOTYPE=protein_coding;ENSP=ENSBTAP00000049692	53041244	53048384	1	SGSH	Bos taurus N-sulfoglucosamine sulfohydrolase (SGSH), mRNA. [Source:RefSeq mRNA;Acc:NM_001102189]
usda_aur_high_qual_snp_calls.chr19.vep.out:19_53048784_A/T	19:53048784	T	ENSBTAG00000015267	ENSBTAT00000020308	Transcript	downstream_gene_variant	-	-	-	-	-	-	DISTANCE=400;STRAND=1;BIOTYPE=protein_coding;ENSP=ENSBTAP00000020308	53041244	53048384	1	SGSH	Bos taurus N-sulfoglucosamine sulfohydrolase (SGSH), mRNA. [Source:RefSeq mRNA;Acc:NM_001102189]
usda_aur_high_qual_snp_calls.chr19.vep.out:19_53049378_C/G	19:53049378	G	ENSBTAG00000015267	ENSBTAT00000056223	Transcript	downstream_gene_variant	-	-	-	-	-	-	DISTANCE=994;STRAND=1;BIOTYPE=protein_coding;ENSP=ENSBTAP00000049692	53041244	53048384	1	SGSH	Bos taurus N-sulfoglucosamine sulfohydrolase (SGSH), mRNA. [Source:RefSeq mRNA;Acc:NM_001102189]
usda_aur_high_qual_snp_calls.chr19.vep.out:19_53049378_C/G	19:53049378	G	ENSBTAG00000015267	ENSBTAT00000020308	Transcript	downstream_gene_variant	-	-	-	-	-	-	DISTANCE=994;STRAND=1;BIOTYPE=protein_coding;ENSP=ENSBTAP00000020308	53041244	53048384	1	SGSH	Bos taurus N-sulfoglucosamine sulfohydrolase (SGSH), mRNA. [Source:RefSeq mRNA;Acc:NM_001102189]
usda_aur_high_qual_snp_calls.chr19.vep.out:19_53050561_A/G	19:53050561	G	ENSBTAG00000015267	ENSBTAT00000056223	Transcript	downstream_gene_variant	-	-	-	-	-	-	DISTANCE=2177;STRAND=1;BIOTYPE=protein_coding;ENSP=ENSBTAP00000049692	53041244	53048384	1	SGSH	Bos taurus N-sulfoglucosamine sulfohydrolase (SGSH), mRNA. [Source:RefSeq mRNA;Acc:NM_001102189]
usda_aur_high_qual_snp_calls.chr19.vep.out:19_53050561_A/G	19:53050561	G	ENSBTAG00000015267	ENSBTAT00000020308	Transcript	downstream_gene_variant	-	-	-	-	-	-	DISTANCE=2177;STRAND=1;BIOTYPE=protein_coding;ENSP=ENSBTAP00000020308	53041244	53048384	1	SGSH	Bos taurus N-sulfoglucosamine sulfohydrolase (SGSH), mRNA. [Source:RefSeq mRNA;Acc:NM_001102189]
usda_aur_high_qual_snp_calls.chr19.vep.out:19_53050706_A/G	19:53050706	G	ENSBTAG00000015267	ENSBTAT00000056223	Transcript	downstream_gene_variant	-	-	-	-	-	-	DISTANCE=2322;STRAND=1;BIOTYPE=protein_coding;ENSP=ENSBTAP00000049692	53041244	53048384	1	SGSH	Bos taurus N-sulfoglucosamine sulfohydrolase (SGSH), mRNA. [Source:RefSeq mRNA;Acc:NM_001102189]
usda_aur_high_qual_snp_calls.chr19.vep.out:19_53050706_A/G	19:53050706	G	ENSBTAG00000015267	ENSBTAT00000020308	Transcript	downstream_gene_variant	-	-	-	-	-	-	DISTANCE=2322;STRAND=1;BIOTYPE=protein_coding;ENSP=ENSBTAP00000020308	53041244	53048384	1	SGSH	Bos taurus N-sulfoglucosamine sulfohydrolase (SGSH), mRNA. [Source:RefSeq mRNA;Acc:NM_001102189]
usda_aur_high_qual_snp_calls.chr19.vep.out:19_53050883_T/C	19:53050883	C	ENSBTAG00000015267	ENSBTAT00000056223	Transcript	downstream_gene_variant	-	-	-	-	-	-	DISTANCE=2499;STRAND=1;BIOTYPE=protein_coding;ENSP=ENSBTAP00000049692	53041244	53048384	1	SGSH	Bos taurus N-sulfoglucosamine sulfohydrolase (SGSH), mRNA. [Source:RefSeq mRNA;Acc:NM_001102189]
usda_aur_high_qual_snp_calls.chr19.vep.out:19_53050883_T/C	19:53050883	C	ENSBTAG00000015267	ENSBTAT00000020308	Transcript	downstream_gene_variant	-	-	-	-	-	-	DISTANCE=2499;STRAND=1;BIOTYPE=protein_coding;ENSP=ENSBTAP00000020308	53041244	53048384	1	SGSH	Bos taurus N-sulfoglucosamine sulfohydrolase (SGSH), mRNA. [Source:RefSeq mRNA;Acc:NM_001102189]
usda_aur_high_qual_snp_calls.chr19.vep.out:19_53051080_T/C	19:53051080	C	ENSBTAG00000015267	ENSBTAT00000056223	Transcript	downstream_gene_variant	-	-	-	-	-	-	DISTANCE=2696;STRAND=1;BIOTYPE=protein_coding;ENSP=ENSBTAP00000049692	53041244	53048384	1	SGSH	Bos taurus N-sulfoglucosamine sulfohydrolase (SGSH), mRNA. [Source:RefSeq mRNA;Acc:NM_001102189]
usda_aur_high_qual_snp_calls.chr19.vep.out:19_53051080_T/C	19:53051080	C	ENSBTAG00000015267	ENSBTAT00000020308	Transcript	downstream_gene_variant	-	-	-	-	-	-	DISTANCE=2696;STRAND=1;BIOTYPE=protein_coding;ENSP=ENSBTAP00000020308	53041244	53048384	1	SGSH	Bos taurus N-sulfoglucosamine sulfohydrolase (SGSH), mRNA. [Source:RefSeq mRNA;Acc:NM_001102189]
usda_aur_high_qual_snp_calls.chr19.vep.out:19_53051113_C/T	19:53051113	T	ENSBTAG00000015267	ENSBTAT00000056223	Transcript	downstream_gene_variant	-	-	-	-	-	-	DISTANCE=2729;STRAND=1;BIOTYPE=protein_coding;ENSP=ENSBTAP00000049692	53041244	53048384	1	SGSH	Bos taurus N-sulfoglucosamine sulfohydrolase (SGSH), mRNA. [Source:RefSeq mRNA;Acc:NM_001102189]
usda_aur_high_qual_snp_calls.chr19.vep.out:19_53051113_C/T	19:53051113	T	ENSBTAG00000015267	ENSBTAT00000020308	Transcript	downstream_gene_variant	-	-	-	-	-	-	DISTANCE=2729;STRAND=1;BIOTYPE=protein_coding;ENSP=ENSBTAP00000020308	53041244	53048384	1	SGSH	Bos taurus N-sulfoglucosamine sulfohydrolase (SGSH), mRNA. [Source:RefSeq mRNA;Acc:NM_001102189]
usda_aur_high_qual_snp_calls.chr19.vep.out:19_53051115_C/G	19:53051115	G	ENSBTAG00000015267	ENSBTAT00000056223	Transcript	downstream_gene_variant	-	-	-	-	-	-	DISTANCE=2731;STRAND=1;BIOTYPE=protein_coding;ENSP=ENSBTAP00000049692	53041244	53048384	1	SGSH	Bos taurus N-sulfoglucosamine sulfohydrolase (SGSH), mRNA. [Source:RefSeq mRNA;Acc:NM_001102189]
usda_aur_high_qual_snp_calls.chr19.vep.out:19_53051115_C/G	19:53051115	G	ENSBTAG00000015267	ENSBTAT00000020308	Transcript	downstream_gene_variant	-	-	-	-	-	-	DISTANCE=2731;STRAND=1;BIOTYPE=protein_coding;ENSP=ENSBTAP00000020308	53041244	53048384	1	SGSH	Bos taurus N-sulfoglucosamine sulfohydrolase (SGSH), mRNA. [Source:RefSeq mRNA;Acc:NM_001102189]
usda_aur_high_qual_snp_calls.chr19.vep.out:19_53051425_G/A	19:53051425	A	ENSBTAG00000015267	ENSBTAT00000056223	Transcript	downstream_gene_variant	-	-	-	-	-	-	DISTANCE=3041;STRAND=1;BIOTYPE=protein_coding;ENSP=ENSBTAP00000049692	53041244	53048384	1	SGSH	Bos taurus N-sulfoglucosamine sulfohydrolase (SGSH), mRNA. [Source:RefSeq mRNA;Acc:NM_001102189]
usda_aur_high_qual_snp_calls.chr19.vep.out:19_53051425_G/A	19:53051425	A	ENSBTAG00000015267	ENSBTAT00000020308	Transcript	downstream_gene_variant	-	-	-	-	-	-	DISTANCE=3041;STRAND=1;BIOTYPE=protein_coding;ENSP=ENSBTAP00000020308	53041244	53048384	1	SGSH	Bos taurus N-sulfoglucosamine sulfohydrolase (SGSH), mRNA. [Source:RefSeq mRNA;Acc:NM_001102189]
usda_aur_high_qual_snp_calls.chr19.vep.out:19_53051936_A/G	19:53051936	G	ENSBTAG00000015267	ENSBTAT00000056223	Transcript	downstream_gene_variant	-	-	-	-	-	-	DISTANCE=3552;STRAND=1;BIOTYPE=protein_coding;ENSP=ENSBTAP00000049692	53041244	53048384	1	SGSH	Bos taurus N-sulfoglucosamine sulfohydrolase (SGSH), mRNA. [Source:RefSeq mRNA;Acc:NM_001102189]
usda_aur_high_qual_snp_calls.chr19.vep.out:19_53051936_A/G	19:53051936	G	ENSBTAG00000015267	ENSBTAT00000020308	Transcript	downstream_gene_variant	-	-	-	-	-	-	DISTANCE=3552;STRAND=1;BIOTYPE=protein_coding;ENSP=ENSBTAP00000020308	53041244	53048384	1	SGSH	Bos taurus N-sulfoglucosamine sulfohydrolase (SGSH), mRNA. [Source:RefSeq mRNA;Acc:NM_001102189]
usda_aur_high_qual_snp_calls.chr19.vep.out:19_53051939_G/T	19:53051939	T	ENSBTAG00000015267	ENSBTAT00000056223	Transcript	downstream_gene_variant	-	-	-	-	-	-	DISTANCE=3555;STRAND=1;BIOTYPE=protein_coding;ENSP=ENSBTAP00000049692	53041244	53048384	1	SGSH	Bos taurus N-sulfoglucosamine sulfohydrolase (SGSH), mRNA. [Source:RefSeq mRNA;Acc:NM_001102189]
usda_aur_high_qual_snp_calls.chr19.vep.out:19_53051939_G/T	19:53051939	T	ENSBTAG00000015267	ENSBTAT00000020308	Transcript	downstream_gene_variant	-	-	-	-	-	-	DISTANCE=3555;STRAND=1;BIOTYPE=protein_coding;ENSP=ENSBTAP00000020308	53041244	53048384	1	SGSH	Bos taurus N-sulfoglucosamine sulfohydrolase (SGSH), mRNA. [Source:RefSeq mRNA;Acc:NM_001102189]
usda_aur_high_qual_snp_calls.chr19.vep.out:19_53073727_A/G	19:53073727	G	ENSBTAG00000015261	ENSBTAT00000020297	Transcript	upstream_gene_variant	-	-	-	-	-	-	DISTANCE=4571;STRAND=-1;BIOTYPE=protein_coding;ENSP=ENSBTAP00000020297	53048429	53069156	-1	CARD14	caspase recruitment domain family, member 14 [Source:HGNC Symbol;Acc:HGNC:16446]
usda_aur_high_qual_snp_calls.chr1.vep.out:1_78856_A/G	1:78856	G	ENSBTAG00000035349	ENSBTAT00000057220	Transcript	downstream_gene_variant	-	-	-	-	-	-	DISTANCE=4467;STRAND=-1;BIOTYPE=pseudogene	83323	84281	-1	0	0
usda_aur_high_qual_snp_calls.chr1.vep.out:1_52198766_C/A	1:52198766	A	ENSBTAG00000045335	ENSBTAT00000062768	Transcript	upstream_gene_variant	-	-	-	-	-	-	DISTANCE=3787;STRAND=-1;BIOTYPE=miRNA	52194906	52194979	-1	bta-mir-2286	bta-mir-2286 [Source:miRBase;Acc:MI0011295]
usda_aur_high_qual_snp_calls.chr1.vep.out:1_56162502_C/T	1:56162502	T	ENSBTAG00000038651	ENSBTAT00000056200	Transcript	downstream_gene_variant	-	-	-	-	-	-	DISTANCE=1602;STRAND=-1;BIOTYPE=protein_coding;ENSP=ENSBTAP00000051120	56164104	56165929	-1	0	Uncharacterized protein [Source:UniProtKB/TrEMBL;Acc:E1BDL6]
usda_aur_high_qual_snp_calls.chr1.vep.out:1_56163494_C/T	1:56163494	T	ENSBTAG00000038651	ENSBTAT00000056200	Transcript	downstream_gene_variant	-	-	-	-	-	-	DISTANCE=610;STRAND=-1;BIOTYPE=protein_coding;ENSP=ENSBTAP00000051120	56164104	56165929	-1	0	Uncharacterized protein [Source:UniProtKB/TrEMBL;Acc:E1BDL6]
usda_aur_high_qual_snp_calls.chr1.vep.out:1_56163504_C/T	1:56163504	T	ENSBTAG00000038651	ENSBTAT00000056200	Transcript	downstream_gene_variant	-	-	-	-	-	-	DISTANCE=600;STRAND=-1;BIOTYPE=protein_coding;ENSP=ENSBTAP00000051120	56164104	56165929	-1	0	Uncharacterized protein [Source:UniProtKB/TrEMBL;Acc:E1BDL6]
usda_aur_high_qual_snp_calls.chr1.vep.out:1_56163750_T/C	1:56163750	C	ENSBTAG00000038651	ENSBTAT00000056200	Transcript	downstream_gene_variant	-	-	-	-	-	-	DISTANCE=354;STRAND=-1;BIOTYPE=protein_coding;ENSP=ENSBTAP00000051120	56164104	56165929	-1	0	Uncharacterized protein [Source:UniProtKB/TrEMBL;Acc:E1BDL6]
usda_aur_high_qual_snp_calls.chr1.vep.out:1_84637152_T/C	1:84637152	C	ENSBTAG00000006548	ENSBTAT00000008604	Transcript	downstream_gene_variant	-	-	-	-	-	-	DISTANCE=3978;STRAND=1;BIOTYPE=protein_coding;ENSP=ENSBTAP00000008604	84574883	84633174	1	MCCC1	Bos taurus methylcrotonoyl-CoA carboxylase 1 (alpha) (MCCC1), mRNA. [Source:RefSeq mRNA;Acc:NM_001205758]
usda_aur_high_qual_snp_calls.chr1.vep.out:1_84652523_C/T	1:84652523	T	ENSBTAG00000012797	ENSBTAT00000017002	Transcript	upstream_gene_variant	-	-	-	-	-	-	DISTANCE=3796;STRAND=1;BIOTYPE=protein_coding;ENSP=ENSBTAP00000017002	84656319	84689038	1	DCUN1D1	DCN1, defective in cullin neddylation 1, domain containing 1 [Source:HGNC Symbol;Acc:HGNC:18184]
usda_aur_high_qual_snp_calls.chr1.vep.out:1_84653503_T/C	1:84653503	C	ENSBTAG00000012797	ENSBTAT00000017002	Transcript	upstream_gene_variant	-	-	-	-	-	-	DISTANCE=2816;STRAND=1;BIOTYPE=protein_coding;ENSP=ENSBTAP00000017002	84656319	84689038	1	DCUN1D1	DCN1, defective in cullin neddylation 1, domain containing 1 [Source:HGNC Symbol;Acc:HGNC:18184]
usda_aur_high_qual_snp_calls.chr1.vep.out:1_89607877_T/C	1:89607877	C	ENSBTAG00000045258	ENSBTAT00000062691	Transcript	downstream_gene_variant	-	-	-	-	-	-	DISTANCE=4193;STRAND=1;BIOTYPE=snRNA	89603582	89603684	1	U6	U6 spliceosomal RNA [Source:RFAM;Acc:RF00026]
usda_aur_high_qual_snp_calls.chr1.vep.out:1_119797691_G/C	1:119797691	C	ENSBTAG00000019960	ENSBTAT00000026585	Transcript	upstream_gene_variant	-	-	-	-	-	-	DISTANCE=2449;STRAND=1;BIOTYPE=protein_coding;ENSP=ENSBTAP00000026585	119800140	119823457	1	TM4SF18	Bos taurus transmembrane 4 L six family member 18 (TM4SF18), transcript variant 1, mRNA. [Source:RefSeq mRNA;Acc:NM_001184724]
usda_aur_high_qual_snp_calls.chr20.vep.out:20_11747224_A/G	20:11747224	G	ENSBTAG00000034170	ENSBTAT00000064169	Transcript	downstream_gene_variant	-	-	-	-	-	-	DISTANCE=954;STRAND=1;BIOTYPE=protein_coding;ENSP=ENSBTAP00000053982	11746001	11746270	1	DYNLL1	Dynein light chain 1, cytoplasmic [Source:UniProtKB/Swiss-Prot;Acc:P61285]
usda_aur_high_qual_snp_calls.chr20.vep.out:20_13559993_T/C	20:13559993	C	ENSBTAG00000000415	ENSBTAT00000000533	Transcript	upstream_gene_variant	-	-	-	-	-	-	DISTANCE=1707;STRAND=-1;BIOTYPE=protein_coding;ENSP=ENSBTAP00000000533	13483520	13558286	-1	ERBB2IP	erbb2 interacting protein [Source:HGNC Symbol;Acc:HGNC:15842]
usda_aur_high_qual_snp_calls.chr20.vep.out:20_18512615_C/A	20:18512615	A	ENSBTAG00000007704	ENSBTAT00000010129	Transcript	upstream_gene_variant	-	-	-	-	-	-	DISTANCE=3906;STRAND=1;BIOTYPE=protein_coding;ENSP=ENSBTAP00000010129	18516521	18532377	1	ELOVL7	Bos taurus ELOVL fatty acid elongase 7 (ELOVL7), mRNA. [Source:RefSeq mRNA;Acc:NM_001078042]
usda_aur_high_qual_snp_calls.chr21.vep.out:21_21383850_G/C	21:21383850	C	ENSBTAG00000005471	ENSBTAT00000007196	Transcript	upstream_gene_variant	-	-	-	-	-	-	DISTANCE=739;STRAND=-1;BIOTYPE=protein_coding;ENSP=ENSBTAP00000007196	21358095	21383111	-1	RHCG	Bos taurus Rh family, C glycoprotein (RHCG), mRNA. [Source:RefSeq mRNA;Acc:NM_174172]
usda_aur_high_qual_snp_calls.chr21.vep.out:21_55326803_G/A	21:55326803	A	ENSBTAG00000002603	ENSBTAT00000003373	Transcript	downstream_gene_variant	-	-	-	-	-	-	DISTANCE=2027;STRAND=1;BIOTYPE=protein_coding;ENSP=ENSBTAP00000003373	55289715	55324776	1	PRPF39	Bos taurus PRP39 pre-mRNA processing factor 39 homolog (S. cerevisiae) (PRPF39), mRNA. [Source:RefSeq mRNA;Acc:NM_001109789]
usda_aur_high_qual_snp_calls.chr21.vep.out:21_55326831_A/G	21:55326831	G	ENSBTAG00000002603	ENSBTAT00000003373	Transcript	downstream_gene_variant	-	-	-	-	-	-	DISTANCE=2055;STRAND=1;BIOTYPE=protein_coding;ENSP=ENSBTAP00000003373	55289715	55324776	1	PRPF39	Bos taurus PRP39 pre-mRNA processing factor 39 homolog (S. cerevisiae) (PRPF39), mRNA. [Source:RefSeq mRNA;Acc:NM_001109789]
usda_aur_high_qual_snp_calls.chr21.vep.out:21_66283836_C/A	21:66283836	A	ENSBTAG00000026913	ENSBTAT00000013614	Transcript	upstream_gene_variant	-	-	-	-	-	-	DISTANCE=857;STRAND=1;BIOTYPE=protein_coding;ENSP=ENSBTAP00000013614	66284693	66314293	1	HHIPL1	HHIP-like 1 [Source:HGNC Symbol;Acc:HGNC:19710]
usda_aur_high_qual_snp_calls.chr22.vep.out:22_44376725_C/G	22:44376725	G	ENSBTAG00000016013	ENSBTAT00000021315	Transcript	upstream_gene_variant	-	-	-	-	-	-	DISTANCE=1120;STRAND=1;BIOTYPE=protein_coding;ENSP=ENSBTAP00000021315	44377845	44392469	1	DNAH12	Bos taurus ankyrin repeat and SOCS box containing 14 (ASB14), mRNA. [Source:RefSeq mRNA;Acc:NM_001035070]
usda_aur_high_qual_snp_calls.chr22.vep.out:22_44376725_C/G	22:44376725	G	ENSBTAG00000020802	ENSBTAT00000063439	Transcript	downstream_gene_variant	-	-	-	-	-	-	DISTANCE=131;STRAND=1;BIOTYPE=protein_coding;ENSP=ENSBTAP00000054957	44235618	44376594	1	0	Uncharacterized protein [Source:UniProtKB/TrEMBL;Acc:F1MKJ3]
usda_aur_high_qual_snp_calls.chr22.vep.out:22_44376725_C/G	22:44376725	G	ENSBTAG00000020802	ENSBTAT00000013592	Transcript	downstream_gene_variant	-	-	-	-	-	-	DISTANCE=131;STRAND=1;BIOTYPE=protein_coding;ENSP=ENSBTAP00000013592	44235618	44376594	1	0	Uncharacterized protein [Source:UniProtKB/TrEMBL;Acc:F1MKJ3]
usda_aur_high_qual_snp_calls.chr22.vep.out:22_44378719_G/A	22:44378719	A	ENSBTAG00000020802	ENSBTAT00000063439	Transcript	downstream_gene_variant	-	-	-	-	-	-	DISTANCE=2125;STRAND=1;BIOTYPE=protein_coding;ENSP=ENSBTAP00000054957	44235618	44376594	1	0	Uncharacterized protein [Source:UniProtKB/TrEMBL;Acc:F1MKJ3]
usda_aur_high_qual_snp_calls.chr22.vep.out:22_44378719_G/A	22:44378719	A	ENSBTAG00000020802	ENSBTAT00000013592	Transcript	downstream_gene_variant	-	-	-	-	-	-	DISTANCE=2125;STRAND=1;BIOTYPE=protein_coding;ENSP=ENSBTAP00000013592	44235618	44376594	1	0	Uncharacterized protein [Source:UniProtKB/TrEMBL;Acc:F1MKJ3]
usda_aur_high_qual_snp_calls.chr22.vep.out:22_44378740_C/T	22:44378740	T	ENSBTAG00000020802	ENSBTAT00000063439	Transcript	downstream_gene_variant	-	-	-	-	-	-	DISTANCE=2146;STRAND=1;BIOTYPE=protein_coding;ENSP=ENSBTAP00000054957	44235618	44376594	1	0	Uncharacterized protein [Source:UniProtKB/TrEMBL;Acc:F1MKJ3]
usda_aur_high_qual_snp_calls.chr22.vep.out:22_44378740_C/T	22:44378740	T	ENSBTAG00000020802	ENSBTAT00000013592	Transcript	downstream_gene_variant	-	-	-	-	-	-	DISTANCE=2146;STRAND=1;BIOTYPE=protein_coding;ENSP=ENSBTAP00000013592	44235618	44376594	1	0	Uncharacterized protein [Source:UniProtKB/TrEMBL;Acc:F1MKJ3]
usda_aur_high_qual_snp_calls.chr22.vep.out:22_53851705_G/A	22:53851705	A	ENSBTAG00000019428	ENSBTAT00000025880	Transcript	upstream_gene_variant	-	-	-	-	-	-	DISTANCE=264;STRAND=1;BIOTYPE=protein_coding;ENSP=ENSBTAP00000025880	53851969	53858019	1	CCR1	Bos taurus chemokine (C-C motif) receptor 1 (CCR1), mRNA. [Source:RefSeq mRNA;Acc:NM_001077839]
usda_aur_high_qual_snp_calls.chr22.vep.out:22_53851741_A/G	22:53851741	G	ENSBTAG00000019428	ENSBTAT00000025880	Transcript	upstream_gene_variant	-	-	-	-	-	-	DISTANCE=228;STRAND=1;BIOTYPE=protein_coding;ENSP=ENSBTAP00000025880	53851969	53858019	1	CCR1	Bos taurus chemokine (C-C motif) receptor 1 (CCR1), mRNA. [Source:RefSeq mRNA;Acc:NM_001077839]
usda_aur_high_qual_snp_calls.chr22.vep.out:22_60793053_T/G	22:60793053	G	ENSBTAG00000043698	ENSBTAT00000060690	Transcript	downstream_gene_variant	-	-	-	-	-	-	DISTANCE=2311;STRAND=1;BIOTYPE=misc_RNA	60790445	60790742	1	7SK	7SK RNA [Source:RFAM;Acc:RF00100]
usda_aur_high_qual_snp_calls.chr23.vep.out:23_45503198_C/T	23:45503198	T	ENSBTAG00000001250	ENSBTAT00000001651	Transcript	downstream_gene_variant	-	-	-	-	-	-	DISTANCE=4164;STRAND=1;BIOTYPE=protein_coding;ENSP=ENSBTAP00000001651	45480546	45499034	1	TFAP2A	Bos taurus transcription factor AP-2 alpha (activating enhancer binding protein 2 alpha) (TFAP2A), mRNA. [Source:RefSeq mRNA;Acc:NM_001080228]
usda_aur_high_qual_snp_calls.chr23.vep.out:23_45503233_G/A	23:45503233	A	ENSBTAG00000001250	ENSBTAT00000001651	Transcript	downstream_gene_variant	-	-	-	-	-	-	DISTANCE=4199;STRAND=1;BIOTYPE=protein_coding;ENSP=ENSBTAP00000001651	45480546	45499034	1	TFAP2A	Bos taurus transcription factor AP-2 alpha (activating enhancer binding protein 2 alpha) (TFAP2A), mRNA. [Source:RefSeq mRNA;Acc:NM_001080228]
usda_aur_high_qual_snp_calls.chr25.vep.out:25_14682676_G/C	25:14682676	C	ENSBTAG00000017759	ENSBTAT00000046252	Transcript	synonymous_variant	2011	1941	647	A	gcG/gcC	-	STRAND=1;BIOTYPE=protein_coding;ENSP=ENSBTAP00000043570;EXON=17/31	14646656	14702742	1	0	Uncharacterized protein [Source:UniProtKB/TrEMBL;Acc:F1MF76]
usda_aur_high_qual_snp_calls.chr26.vep.out:26_9600786_G/A	26:9600786	A	ENSBTAG00000009498	ENSBTAT00000012499	Transcript	downstream_gene_variant	-	-	-	-	-	-	DISTANCE=4937;STRAND=1;BIOTYPE=protein_coding;ENSP=ENSBTAP00000012499	9498226	9595849	1	PTEN	Uncharacterized protein [Source:UniProtKB/TrEMBL;Acc:F1MDX9]
usda_aur_high_qual_snp_calls.chr27.vep.out:27_27705741_G/A	27:27705741	A	ENSBTAG00000004150	ENSBTAT00000047665	Transcript	downstream_gene_variant	-	-	-	-	-	-	DISTANCE=2910;STRAND=1;BIOTYPE=protein_coding;ENSP=ENSBTAP00000044848	27624065	27853566	1	GGFBPP5	NRG1 protein; Uncharacterized protein [Source:UniProtKB/TrEMBL;Acc:A3KN34]
usda_aur_high_qual_snp_calls.chr27.vep.out:27_32885359_G/A	27:32885359	A	ENSBTAG00000016446	ENSBTAT00000021864	Transcript	downstream_gene_variant	-	-	-	-	-	-	DISTANCE=11;STRAND=-1;BIOTYPE=protein_coding;ENSP=ENSBTAP00000021864	32885370	32890975	-1	GOT1L1	Bos taurus glutamic-oxaloacetic transaminase 1-like 1 (GOT1L1), mRNA. [Source:RefSeq mRNA;Acc:NM_001038058]
usda_aur_high_qual_snp_calls.chr27.vep.out:27_32891867_G/A	27:32891867	A	ENSBTAG00000016446	ENSBTAT00000021864	Transcript	upstream_gene_variant	-	-	-	-	-	-	DISTANCE=892;STRAND=-1;BIOTYPE=protein_coding;ENSP=ENSBTAP00000021864	32885370	32890975	-1	GOT1L1	Bos taurus glutamic-oxaloacetic transaminase 1-like 1 (GOT1L1), mRNA. [Source:RefSeq mRNA;Acc:NM_001038058]
usda_aur_high_qual_snp_calls.chr27.vep.out:27_34475612_G/T	27:34475612	T	ENSBTAG00000033312	ENSBTAT00000056907	Transcript	synonymous_variant	210	174	58	T	acC/acA	-	STRAND=-1;BIOTYPE=protein_coding;ENSP=ENSBTAP00000049364;EXON=3/21	34367778	34483222	-1	0	Bos taurus ADAM metallopeptidase domain 3A (cyritestin 1) (ADAM3A), mRNA. [Source:RefSeq mRNA;Acc:NM_001098166]
usda_aur_high_qual_snp_calls.chr27.vep.out:27_34514954_T/C	27:34514954	C	ENSBTAG00000004830	ENSBTAT00000006346	Transcript	upstream_gene_variant	-	-	-	-	-	-	DISTANCE=2664;STRAND=1;BIOTYPE=protein_coding;ENSP=ENSBTAP00000006346	34517618	34625508	1	ADAM18	ADAM metallopeptidase domain 18 [Source:HGNC Symbol;Acc:HGNC:196]
usda_aur_high_qual_snp_calls.chr28.vep.out:28_25204575_C/T	28:25204575	T	ENSBTAG00000043081	ENSBTAT00000060073	Transcript	downstream_gene_variant	-	-	-	-	-	-	DISTANCE=3400;STRAND=-1;BIOTYPE=snoRNA	25207975	25208039	-1	SNORD98	Small nucleolar RNA SNORD98 [Source:RFAM;Acc:RF00607]
usda_aur_high_qual_snp_calls.chr28.vep.out:28_25204575_C/T	28:25204575	T	ENSBTAG00000033457	ENSBTAT00000055589	Transcript	downstream_gene_variant	-	-	-	-	-	-	DISTANCE=3098;STRAND=-1;BIOTYPE=protein_coding;ENSP=ENSBTAP00000050465	25207673	25221175	-1	CCAR1	cell division cycle and apoptosis regulator 1 [Source:HGNC Symbol;Acc:HGNC:24236]
usda_aur_high_qual_snp_calls.chr28.vep.out:28_25375646_T/G	28:25375646	G	ENSBTAG00000014558	ENSBTAT00000019351	Transcript	upstream_gene_variant	-	-	-	-	-	-	DISTANCE=713;STRAND=1;BIOTYPE=protein_coding;ENSP=ENSBTAP00000019351	25376359	25399768	1	DDX21	Bos taurus DEAD (Asp-Glu-Ala-Asp) box polypeptide 21 (DDX21), mRNA. [Source:RefSeq mRNA;Acc:NM_001083527]
usda_aur_high_qual_snp_calls.chr28.vep.out:28_30853361_G/C	28:30853361	C	ENSBTAG00000030085	ENSBTAT00000042464	Transcript	upstream_gene_variant	-	-	-	-	-	-	DISTANCE=2490;STRAND=1;BIOTYPE=miRNA	30855851	30855935	1	bta-mir-584-3	bta-mir-584-3 [Source:miRBase;Acc:MI0009869]
usda_aur_high_qual_snp_calls.chr29.vep.out:29_1378278_C/T	29:1378278	T	ENSBTAG00000035110	ENSBTAT00000049593	Transcript	downstream_gene_variant	-	-	-	-	-	-	DISTANCE=1539;STRAND=-1;BIOTYPE=protein_coding;ENSP=ENSBTAP00000046462	1379817	1497748	-1	CCDC67	coiled-coil domain containing 67 [Source:HGNC Symbol;Acc:HGNC:26344]
usda_aur_high_qual_snp_calls.chr29.vep.out:29_1378301_T/A	29:1378301	A	ENSBTAG00000035110	ENSBTAT00000049593	Transcript	downstream_gene_variant	-	-	-	-	-	-	DISTANCE=1516;STRAND=-1;BIOTYPE=protein_coding;ENSP=ENSBTAP00000046462	1379817	1497748	-1	CCDC67	coiled-coil domain containing 67 [Source:HGNC Symbol;Acc:HGNC:26344]
usda_aur_high_qual_snp_calls.chr29.vep.out:29_26991349_T/C	29:26991349	C	ENSBTAG00000046459	ENSBTAT00000065111	Transcript	upstream_gene_variant	-	-	-	-	-	-	DISTANCE=3280;STRAND=-1;BIOTYPE=protein_coding;ENSP=ENSBTAP00000054411	26987137	26988069	-1	0	Uncharacterized protein [Source:UniProtKB/TrEMBL;Acc:G3MXY8]
usda_aur_high_qual_snp_calls.chr29.vep.out:29_27646022_G/A	29:27646022	A	ENSBTAG00000047916	ENSBTAT00000064144	Transcript	upstream_gene_variant	-	-	-	-	-	-	DISTANCE=2711;STRAND=1;BIOTYPE=protein_coding;ENSP=ENSBTAP00000055194	27648733	27649656	1	0	Olfactory receptor [Source:UniProtKB/TrEMBL;Acc:G3N039]
usda_aur_high_qual_snp_calls.chr2.vep.out:2_72434426_T/A	2:72434426	A	ENSBTAG00000032021	ENSBTAT00000026694	Transcript	downstream_gene_variant	-	-	-	-	-	-	DISTANCE=4668;STRAND=1;BIOTYPE=protein_coding;ENSP=ENSBTAP00000026694	72358249	72430777	1	RALB	Bos taurus v-ral simian leukemia viral oncogene homolog B (ras related; GTP binding protein) (RALB), mRNA. [Source:RefSeq mRNA;Acc:NM_001097985]
usda_aur_high_qual_snp_calls.chr2.vep.out:2_72434426_T/A	2:72434426	A	ENSBTAG00000032021	ENSBTAT00000053057	Transcript	downstream_gene_variant	-	-	-	-	-	-	DISTANCE=3649;STRAND=1;BIOTYPE=protein_coding;ENSP=ENSBTAP00000050999	72358249	72430777	1	RALB	Bos taurus v-ral simian leukemia viral oncogene homolog B (ras related; GTP binding protein) (RALB), mRNA. [Source:RefSeq mRNA;Acc:NM_001097985]
usda_aur_high_qual_snp_calls.chr2.vep.out:2_72520647_C/T	2:72520647	T	ENSBTAG00000032017	ENSBTAT00000045410	Transcript	upstream_gene_variant	-	-	-	-	-	-	DISTANCE=2824;STRAND=1;BIOTYPE=protein_coding;ENSP=ENSBTAP00000042801	72523471	72527172	1	INHBB	Bos taurus inhibin, beta B (INHBB), mRNA. [Source:RefSeq mRNA;Acc:NM_176852]
usda_aur_high_qual_snp_calls.chr2.vep.out:2_73668340_A/G	2:73668340	G	ENSBTAG00000043135	ENSBTAT00000060127	Transcript	downstream_gene_variant	-	-	-	-	-	-	DISTANCE=3760;STRAND=1;BIOTYPE=snRNA	73664455	73664580	1	U4atac	U4atac minor spliceosomal RNA [Source:RFAM;Acc:RF00618]
usda_aur_high_qual_snp_calls.chr2.vep.out:2_73668340_A/G	2:73668340	G	ENSBTAG00000019781	ENSBTAT00000031027	Transcript	upstream_gene_variant	-	-	-	-	-	-	DISTANCE=4415;STRAND=-1;BIOTYPE=protein_coding;ENSP=ENSBTAP00000030991	73490617	73723487	-1	CLASP1	cytoplasmic linker associated protein 1 [Source:HGNC Symbol;Acc:HGNC:17088]
usda_aur_high_qual_snp_calls.chr2.vep.out:2_86496982_T/A	2:86496982	A	ENSBTAG00000019116	ENSBTAT00000025447	Transcript	downstream_gene_variant	-	-	-	-	-	-	DISTANCE=2946;STRAND=1;BIOTYPE=protein_coding;ENSP=ENSBTAP00000025447	86464320	86494036	1	MOBKL3	Bos taurus MOB1, Mps One Binder kinase activator-like 3 (yeast) (MOBKL3), mRNA. [Source:RefSeq mRNA;Acc:NM_001083526]
usda_aur_high_qual_snp_calls.chr2.vep.out:2_90221093_A/T	2:90221093	T	ENSBTAG00000003731	ENSBTAT00000004858	Transcript	downstream_gene_variant	-	-	-	-	-	-	DISTANCE=1820;STRAND=1;BIOTYPE=protein_coding;ENSP=ENSBTAP00000004858	90214945	90219273	1	0	Uncharacterized protein [Source:UniProtKB/TrEMBL;Acc:E1BCG6]
usda_aur_high_qual_snp_calls.chr2.vep.out:2_118963269_T/A	2:118963269	A	ENSBTAG00000009664	ENSBTAT00000012738	Transcript	downstream_gene_variant	-	-	-	-	-	-	DISTANCE=1251;STRAND=1;BIOTYPE=protein_coding;ENSP=ENSBTAP00000012738	118927759	118962018	1	SP140L	Uncharacterized protein [Source:UniProtKB/TrEMBL;Acc:F6PS28]
usda_aur_high_qual_snp_calls.chr2.vep.out:2_120454216_G/A	2:120454216	A	ENSBTAG00000043514	ENSBTAT00000060506	Transcript	upstream_gene_variant	-	-	-	-	-	-	DISTANCE=177;STRAND=1;BIOTYPE=snoRNA	120454393	120454526	1	SNORA62	Small nucleolar RNA SNORA62/SNORA6 family [Source:RFAM;Acc:RF00091]
usda_aur_high_qual_snp_calls.chr2.vep.out:2_122469871_A/C	2:122469871	C	ENSBTAG00000015715	ENSBTAT00000055584	Transcript	downstream_gene_variant	-	-	-	-	-	-	DISTANCE=1442;STRAND=1;BIOTYPE=protein_coding;ENSP=ENSBTAP00000048331	122436872	122468429	1	SPOCD1	SPOC domain containing 1 [Source:HGNC Symbol;Acc:HGNC:26338]
usda_aur_high_qual_snp_calls.chr3.vep.out:3_8964868_C/T	3:8964868	T	ENSBTAG00000001197	ENSBTAT00000001585	Transcript	downstream_gene_variant	-	-	-	-	-	-	DISTANCE=4869;STRAND=-1;BIOTYPE=protein_coding;ENSP=ENSBTAP00000001585	8969737	8985751	-1	SLAMF7	SLAM family member 7 [Source:HGNC Symbol;Acc:HGNC:21394]
usda_aur_high_qual_snp_calls.chr3.vep.out:3_9412795_C/G	3:9412795	G	ENSBTAG00000006560	ENSBTAT00000008612	Transcript	upstream_gene_variant	-	-	-	-	-	-	DISTANCE=3101;STRAND=-1;BIOTYPE=protein_coding;ENSP=ENSBTAP00000008613	9385092	9409694	-1	VANGL2	VANGL planar cell polarity protein 2 [Source:HGNC Symbol;Acc:HGNC:15511]
usda_aur_high_qual_snp_calls.chr3.vep.out:3_9891236_G/C	3:9891236	C	ENSBTAG00000002068	ENSBTAT00000002674	Transcript	downstream_gene_variant	-	-	-	-	-	-	DISTANCE=4589;STRAND=1;BIOTYPE=protein_coding;ENSP=ENSBTAP00000002674	9878839	9886647	1	TAGLN2	Bos taurus transgelin 2 (TAGLN2), mRNA. [Source:RefSeq mRNA;Acc:NM_001013599]
usda_aur_high_qual_snp_calls.chr3.vep.out:3_9891380_C/G	3:9891380	G	ENSBTAG00000002068	ENSBTAT00000002674	Transcript	downstream_gene_variant	-	-	-	-	-	-	DISTANCE=4733;STRAND=1;BIOTYPE=protein_coding;ENSP=ENSBTAP00000002674	9878839	9886647	1	TAGLN2	Bos taurus transgelin 2 (TAGLN2), mRNA. [Source:RefSeq mRNA;Acc:NM_001013599]
usda_aur_high_qual_snp_calls.chr3.vep.out:3_14060096_A/G	3:14060096	G	ENSBTAG00000003054	ENSBTAT00000003973	Transcript	downstream_gene_variant	-	-	-	-	-	-	DISTANCE=4634;STRAND=1;BIOTYPE=protein_coding;ENSP=ENSBTAP00000003973	14039800	14055462	1	INSRR	insulin receptor-related receptor [Source:HGNC Symbol;Acc:HGNC:6093]
usda_aur_high_qual_snp_calls.chr3.vep.out:3_16502713_C/G	3:16502713	G	ENSBTAG00000018987	ENSBTAT00000025270	Transcript	downstream_gene_variant	-	-	-	-	-	-	DISTANCE=4771;STRAND=-1;BIOTYPE=protein_coding;ENSP=ENSBTAP00000055632	16507484	16507861	-1	RPS25	40S ribosomal protein S25 [Source:UniProtKB/Swiss-Prot;Acc:Q56JX5]
usda_aur_high_qual_snp_calls.chr3.vep.out:3_16502713_C/G	3:16502713	G	ENSBTAG00000013866	ENSBTAT00000018414	Transcript	downstream_gene_variant	-	-	-	-	-	-	DISTANCE=3019;STRAND=-1;BIOTYPE=protein_coding;ENSP=ENSBTAP00000018414	16505732	16507247	-1	RPS27	Bos taurus ribosomal protein S27 (RPS27), transcript variant 1, mRNA. [Source:RefSeq mRNA;Acc:NM_001098135]
usda_aur_high_qual_snp_calls.chr3.vep.out:3_26229463_G/C	3:26229463	C	ENSBTAG00000001748	ENSBTAT00000002293	Transcript	downstream_gene_variant	-	-	-	-	-	-	DISTANCE=2071;STRAND=1;BIOTYPE=protein_coding;ENSP=ENSBTAP00000002293	26213057	26227392	1	TRIM45	Bos taurus tripartite motif containing 45 (TRIM45), mRNA. [Source:RefSeq mRNA;Acc:NM_001014952]
usda_aur_high_qual_snp_calls.chr3.vep.out:3_28694304_G/A	3:28694304	A	ENSBTAG00000000678	ENSBTAT00000000901	Transcript	upstream_gene_variant	-	-	-	-	-	-	DISTANCE=967;STRAND=1;BIOTYPE=protein_coding;ENSP=ENSBTAP00000000901	28695271	28723718	1	CSDE1	cold shock domain containing E1, RNA-binding [Source:HGNC Symbol;Acc:HGNC:29905]
usda_aur_high_qual_snp_calls.chr3.vep.out:3_42450691_C/G	3:42450691	G	ENSBTAG00000019029	ENSBTAT00000025327	Transcript	downstream_gene_variant	-	-	-	-	-	-	DISTANCE=1774;STRAND=1;BIOTYPE=protein_coding;ENSP=ENSBTAP00000025327	42408614	42448917	1	DPH5	Bos taurus DPH5 homolog (S. cerevisiae) (DPH5), mRNA. [Source:RefSeq mRNA;Acc:NM_001076821]
usda_aur_high_qual_snp_calls.chr3.vep.out:3_42450691_C/G	3:42450691	G	ENSBTAG00000019029	ENSBTAT00000025326	Transcript	downstream_gene_variant	-	-	-	-	-	-	DISTANCE=2441;STRAND=1;BIOTYPE=protein_coding;ENSP=ENSBTAP00000025326	42408614	42448917	1	DPH5	Bos taurus DPH5 homolog (S. cerevisiae) (DPH5), mRNA. [Source:RefSeq mRNA;Acc:NM_001076821]
usda_aur_high_qual_snp_calls.chr3.vep.out:3_88672135_T/G	3:88672135	G	ENSBTAG00000044713	ENSBTAT00000062146	Transcript	downstream_gene_variant	-	-	-	-	-	-	DISTANCE=124;STRAND=-1;BIOTYPE=snoRNA	88672259	88672352	-1	U3	Small nucleolar RNA U3 [Source:RFAM;Acc:RF00012]
usda_aur_high_qual_snp_calls.chr3.vep.out:3_103935112_G/A	3:103935112	A	ENSBTAG00000009617	ENSBTAT00000042960	Transcript	downstream_gene_variant	-	-	-	-	-	-	DISTANCE=4016;STRAND=1;BIOTYPE=protein_coding;ENSP=ENSBTAP00000040563	103902890	103931096	1	SLC2A1	Bos taurus solute carrier family 2 (facilitated glucose transporter), member 1 (SLC2A1), mRNA. [Source:RefSeq mRNA;Acc:NM_174602]
usda_aur_high_qual_snp_calls.chr3.vep.out:3_103935368_G/A	3:103935368	A	ENSBTAG00000009617	ENSBTAT00000042960	Transcript	downstream_gene_variant	-	-	-	-	-	-	DISTANCE=4272;STRAND=1;BIOTYPE=protein_coding;ENSP=ENSBTAP00000040563	103902890	103931096	1	SLC2A1	Bos taurus solute carrier family 2 (facilitated glucose transporter), member 1 (SLC2A1), mRNA. [Source:RefSeq mRNA;Acc:NM_174602]
usda_aur_high_qual_snp_calls.chr3.vep.out:3_110525604_T/C	3:110525604	C	ENSBTAG00000015220	ENSBTAT00000020250	Transcript	downstream_gene_variant	-	-	-	-	-	-	DISTANCE=4550;STRAND=-1;BIOTYPE=protein_coding;ENSP=ENSBTAP00000020250	110530154	110558237	-1	AGO4	argonaute RISC catalytic component 4 [Source:HGNC Symbol;Acc:HGNC:18424]
usda_aur_high_qual_snp_calls.chr3.vep.out:3_121067308_T/C	3:121067308	C	ENSBTAG00000009676	ENSBTAT00000012764	Transcript	synonymous_variant	1162	1062	354	S	tcA/tcG	-	STRAND=-1;BIOTYPE=protein_coding;ENSP=ENSBTAP00000012764;EXON=11/13	121065394	121074671	-1	STK25	Bos taurus serine/threonine kinase 25 (STK25), mRNA. [Source:RefSeq mRNA;Acc:NM_183407]
usda_aur_high_qual_snp_calls.chr3.vep.out:3_121067308_T/C	3:121067308	C	ENSBTAG00000013110	ENSBTAT00000017429	Transcript	downstream_gene_variant	-	-	-	-	-	-	DISTANCE=2279;STRAND=1;BIOTYPE=protein_coding;ENSP=ENSBTAP00000017429	121053424	121065029	1	FARP2	FERM, RhoGEF and pleckstrin domain protein 2 [Source:HGNC Symbol;Acc:HGNC:16460]
usda_aur_high_qual_snp_calls.chr3.vep.out:3_121067308_T/C	3:121067308	C	ENSBTAG00000009676	ENSBTAT00000042598	Transcript	synonymous_variant	1212	1065	355	S	tcA/tcG	-	STRAND=-1;BIOTYPE=protein_coding;ENSP=ENSBTAP00000040234;EXON=9/11	121065394	121074671	-1	STK25	Bos taurus serine/threonine kinase 25 (STK25), mRNA. [Source:RefSeq mRNA;Acc:NM_183407]
usda_aur_high_qual_snp_calls.chr4.vep.out:4_15446721_G/A	4:15446721	A	ENSBTAG00000024420	ENSBTAT00000033859	Transcript	splice_region_variant,intron_variant	-	-	-	-	-	-	STRAND=-1;BIOTYPE=protein_coding;ENSP=ENSBTAP00000033767;INTRON=16/36	15332616	15511692	-1	COL28A1	collagen, type XXVIII, alpha 1 [Source:HGNC Symbol;Acc:HGNC:22442]
usda_aur_high_qual_snp_calls.chr4.vep.out:4_23943297_C/T	4:23943297	T	ENSBTAG00000003238	ENSBTAT00000004198	Transcript	downstream_gene_variant	-	-	-	-	-	-	DISTANCE=223;STRAND=-1;BIOTYPE=protein_coding;ENSP=ENSBTAP00000004198	23943520	24019359	-1	MEOX2	Bos taurus mesenchyme homeobox 2 (MEOX2), mRNA. [Source:RefSeq mRNA;Acc:NM_001098045]
usda_aur_high_qual_snp_calls.chr4.vep.out:4_40249699_G/A	4:40249699	A	ENSBTAG00000006138	ENSBTAT00000008076	Transcript	synonymous_variant	339	123	41	T	acG/acA	-	STRAND=1;BIOTYPE=protein_coding;ENSP=ENSBTAP00000008076;EXON=3/18	40140494	40345588	1	SEMA3C	Bos taurus sema domain, immunoglobulin domain (Ig), short basic domain, secreted, (semaphorin) 3C (SEMA3C), mRNA. [Source:RefSeq mRNA;Acc:NM_001101082]
usda_aur_high_qual_snp_calls.chr4.vep.out:4_45160605_C/T	4:45160605	T	ENSBTAG00000003658	ENSBTAT00000065096	Transcript	downstream_gene_variant	-	-	-	-	-	-	DISTANCE=222;STRAND=-1;BIOTYPE=protein_coding;ENSP=ENSBTAP00000055787	44892394	45289293	-1	RELN	Bos taurus reelin (RELN), mRNA. [Source:RefSeq mRNA;Acc:NM_001206458]
usda_aur_high_qual_snp_calls.chr4.vep.out:4_61611518_A/G	4:61611518	G	ENSBTAG00000001182	ENSBTAT00000046363	Transcript	3_prime_UTR_variant	2477	-	-	-	-	-	STRAND=-1;BIOTYPE=protein_coding;ENSP=ENSBTAP00000043670;EXON=13/13	61611420	61710127	-1	CDC10	Bos taurus septin 7 (SEPT7), mRNA. [Source:RefSeq mRNA;Acc:NM_001001168]
usda_aur_high_qual_snp_calls.chr4.vep.out:4_61611518_A/G	4:61611518	G	ENSBTAG00000001182	ENSBTAT00000001568	Transcript	3_prime_UTR_variant	2474	-	-	-	-	-	STRAND=-1;BIOTYPE=protein_coding;ENSP=ENSBTAP00000001568;EXON=14/14	61611420	61710127	-1	CDC10	Bos taurus septin 7 (SEPT7), mRNA. [Source:RefSeq mRNA;Acc:NM_001001168]
usda_aur_high_qual_snp_calls.chr4.vep.out:4_72409450_T/C	4:72409450	C	ENSBTAG00000010609	ENSBTAT00000014042	Transcript	downstream_gene_variant	-	-	-	-	-	-	DISTANCE=3870;STRAND=-1;BIOTYPE=protein_coding;ENSP=ENSBTAP00000014042	72413320	72486891	-1	STK31	serine/threonine kinase 31 [Source:HGNC Symbol;Acc:HGNC:11407]
usda_aur_high_qual_snp_calls.chr4.vep.out:4_78160381_A/G	4:78160381	G	ENSBTAG00000008143	ENSBTAT00000010704	Transcript	downstream_gene_variant	-	-	-	-	-	-	DISTANCE=110;STRAND=-1;BIOTYPE=protein_coding;ENSP=ENSBTAP00000010704	78160491	78174798	-1	STK17A	Bos taurus serine/threonine kinase 17a (STK17A), mRNA. [Source:RefSeq mRNA;Acc:NM_001083422]
usda_aur_high_qual_snp_calls.chr4.vep.out:4_78174940_T/C	4:78174940	C	ENSBTAG00000008143	ENSBTAT00000010704	Transcript	upstream_gene_variant	-	-	-	-	-	-	DISTANCE=142;STRAND=-1;BIOTYPE=protein_coding;ENSP=ENSBTAP00000010704	78160491	78174798	-1	STK17A	Bos taurus serine/threonine kinase 17a (STK17A), mRNA. [Source:RefSeq mRNA;Acc:NM_001083422]
usda_aur_high_qual_snp_calls.chr4.vep.out:4_78178150_T/C	4:78178150	C	ENSBTAG00000008143	ENSBTAT00000010704	Transcript	upstream_gene_variant	-	-	-	-	-	-	DISTANCE=3352;STRAND=-1;BIOTYPE=protein_coding;ENSP=ENSBTAP00000010704	78160491	78174798	-1	STK17A	Bos taurus serine/threonine kinase 17a (STK17A), mRNA. [Source:RefSeq mRNA;Acc:NM_001083422]
usda_aur_high_qual_snp_calls.chr4.vep.out:4_95238793_G/C	4:95238793	C	ENSBTAG00000020183	ENSBTAT00000026883	Transcript	upstream_gene_variant	-	-	-	-	-	-	DISTANCE=4916;STRAND=-1;BIOTYPE=protein_coding;ENSP=ENSBTAP00000026883	95209524	95233877	-1	TSGA13	Bos taurus testis specific, 13 (TSGA13), mRNA. [Source:RefSeq mRNA;Acc:NM_001076426]
usda_aur_high_qual_snp_calls.chr4.vep.out:4_97613640_A/G	4:97613640	G	ENSBTAG00000024723	ENSBTAT00000034438	Transcript	upstream_gene_variant	-	-	-	-	-	-	DISTANCE=1529;STRAND=-1;BIOTYPE=protein_coding;ENSP=ENSBTAP00000034331	97318802	97612111	-1	CHCHD3	Bos taurus coiled-coil-helix-coiled-coil-helix domain containing 3 (CHCHD3), mRNA. [Source:RefSeq mRNA;Acc:NM_001035475]
usda_aur_high_qual_snp_calls.chr4.vep.out:4_100136272_G/A	4:100136272	A	ENSBTAG00000017919	ENSBTAT00000023825	Transcript	upstream_gene_variant	-	-	-	-	-	-	DISTANCE=2784;STRAND=-1;BIOTYPE=protein_coding;ENSP=ENSBTAP00000023825	99983487	100133488	-1	CNOT4	CCR4-NOT transcription complex, subunit 4 [Source:HGNC Symbol;Acc:HGNC:7880]
usda_aur_high_qual_snp_calls.chr5.vep.out:5_27012907_C/T	5:27012907	T	ENSBTAG00000007829	ENSBTAT00000010305	Transcript	downstream_gene_variant	-	-	-	-	-	-	DISTANCE=393;STRAND=1;BIOTYPE=protein_coding;ENSP=ENSBTAP00000010305	26985263	27013078	1	CSAD	cysteine sulfinic acid decarboxylase [Source:HGNC Symbol;Acc:HGNC:18966]
usda_aur_high_qual_snp_calls.chr5.vep.out:5_27012907_C/T	5:27012907	T	ENSBTAG00000007829	ENSBTAT00000010303	Transcript	3_prime_UTR_variant	2142	-	-	-	-	-	STRAND=1;BIOTYPE=protein_coding;ENSP=ENSBTAP00000010303;EXON=19/19	26985263	27013078	1	CSAD	cysteine sulfinic acid decarboxylase [Source:HGNC Symbol;Acc:HGNC:18966]
usda_aur_high_qual_snp_calls.chr5.vep.out:5_57966734_C/T	5:57966734	T	ENSBTAG00000021621	ENSBTAT00000038127	Transcript	downstream_gene_variant	-	-	-	-	-	-	DISTANCE=1118;STRAND=-1;BIOTYPE=protein_coding;ENSP=ENSBTAP00000037943	57967852	57968814	-1	0	Olfactory receptor [Source:UniProtKB/TrEMBL;Acc:M0QW32]
usda_aur_high_qual_snp_calls.chr5.vep.out:5_57972603_T/C	5:57972603	C	ENSBTAG00000021621	ENSBTAT00000038127	Transcript	upstream_gene_variant	-	-	-	-	-	-	DISTANCE=3789;STRAND=-1;BIOTYPE=protein_coding;ENSP=ENSBTAP00000037943	57967852	57968814	-1	0	Olfactory receptor [Source:UniProtKB/TrEMBL;Acc:M0QW32]
usda_aur_high_qual_snp_calls.chr5.vep.out:5_57973514_A/T	5:57973514	T	ENSBTAG00000021621	ENSBTAT00000038127	Transcript	upstream_gene_variant	-	-	-	-	-	-	DISTANCE=4700;STRAND=-1;BIOTYPE=protein_coding;ENSP=ENSBTAP00000037943	57967852	57968814	-1	0	Olfactory receptor [Source:UniProtKB/TrEMBL;Acc:M0QW32]
usda_aur_high_qual_snp_calls.chr5.vep.out:5_57997745_G/A	5:57997745	A	ENSBTAG00000047920	ENSBTAT00000065324	Transcript	downstream_gene_variant	-	-	-	-	-	-	DISTANCE=2181;STRAND=-1;BIOTYPE=protein_coding;ENSP=ENSBTAP00000055263	57999926	58000852	-1	OR2AP1	olfactory receptor, family 2, subfamily AP, member 1 [Source:HGNC Symbol;Acc:HGNC:15335]
usda_aur_high_qual_snp_calls.chr5.vep.out:5_110694095_G/A	5:110694095	A	ENSBTAG00000009887	ENSBTAT00000037682	Transcript	upstream_gene_variant	-	-	-	-	-	-	DISTANCE=2553;STRAND=-1;BIOTYPE=protein_coding;ENSP=ENSBTAP00000037506	110675824	110691542	-1	DDX17	Bos taurus DEAD (Asp-Glu-Ala-Asp) box polypeptide 17 (DDX17), mRNA. [Source:RefSeq mRNA;Acc:NM_001101993]
usda_aur_high_qual_snp_calls.chr6.vep.out:6_98979103_C/A	6:98979103	A	ENSBTAG00000014804	ENSBTAT00000019699	Transcript	downstream_gene_variant	-	-	-	-	-	-	DISTANCE=4412;STRAND=-1;BIOTYPE=protein_coding;ENSP=ENSBTAP00000019699	98983515	98990087	-1	HNRPDL	Bos taurus heterogeneous nuclear ribonucleoprotein D-like (HNRPDL), mRNA. [Source:RefSeq mRNA;Acc:NM_001083725]
usda_aur_high_qual_snp_calls.chr6.vep.out:6_98980347_G/A	6:98980347	A	ENSBTAG00000014804	ENSBTAT00000019699	Transcript	downstream_gene_variant	-	-	-	-	-	-	DISTANCE=3168;STRAND=-1;BIOTYPE=protein_coding;ENSP=ENSBTAP00000019699	98983515	98990087	-1	HNRPDL	Bos taurus heterogeneous nuclear ribonucleoprotein D-like (HNRPDL), mRNA. [Source:RefSeq mRNA;Acc:NM_001083725]
usda_aur_high_qual_snp_calls.chr7.vep.out:7_7813995_T/C	7:7813995	C	ENSBTAG00000042477	ENSBTAT00000059469	Transcript	downstream_gene_variant	-	-	-	-	-	-	DISTANCE=4476;STRAND=1;BIOTYPE=snRNA	7809394	7809519	1	U6atac	U6atac minor spliceosomal RNA [Source:RFAM;Acc:RF00619]
usda_aur_high_qual_snp_calls.chr7.vep.out:7_13928255_T/C	7:13928255	C	ENSBTAG00000006251	ENSBTAT00000008204	Transcript	synonymous_variant	12	12	4	K	aaA/aaG	-	STRAND=-1;BIOTYPE=protein_coding;ENSP=ENSBTAP00000008204;EXON=1/2	13927960	13928266	-1	0	Bos taurus guanine nucleotide binding protein (G protein), gamma 12-like (LOC529425), mRNA. [Source:RefSeq mRNA;Acc:NM_001195624]
usda_aur_high_qual_snp_calls.chr7.vep.out:7_13928255_T/C	7:13928255	C	ENSBTAG00000006247	ENSBTAT00000008200	Transcript	upstream_gene_variant	-	-	-	-	-	-	DISTANCE=3060;STRAND=1;BIOTYPE=protein_coding;ENSP=ENSBTAP00000008200	13931315	13935225	1	DHPS	Bos taurus deoxyhypusine synthase (DHPS), mRNA. [Source:RefSeq mRNA;Acc:NM_001003657]
usda_aur_high_qual_snp_calls.chr7.vep.out:7_13928255_T/C	7:13928255	C	ENSBTAG00000020924	ENSBTAT00000027872	Transcript	downstream_gene_variant	-	-	-	-	-	-	DISTANCE=1170;STRAND=1;BIOTYPE=protein_coding;ENSP=ENSBTAP00000027872	13922169	13927085	1	FBXW9	F-box and WD repeat domain containing 9 [Source:HGNC Symbol;Acc:HGNC:28136]
usda_aur_high_qual_snp_calls.chr7.vep.out:7_18985437_G/A	7:18985437	A	ENSBTAG00000017280	ENSBTAT00000022979	Transcript	upstream_gene_variant	-	-	-	-	-	-	DISTANCE=4252;STRAND=1;BIOTYPE=protein_coding;ENSP=ENSBTAP00000022979	18989689	19025591	1	C3	Bos taurus complement component 3 (C3), mRNA. [Source:RefSeq mRNA;Acc:NM_001040469]
usda_aur_high_qual_snp_calls.chr7.vep.out:7_20805198_G/A	7:20805198	A	ENSBTAG00000031658	ENSBTAT00000003619	Transcript	downstream_gene_variant	-	-	-	-	-	-	DISTANCE=4889;STRAND=1;BIOTYPE=protein_coding;ENSP=ENSBTAP00000003619	20787833	20800309	1	SEMA6B	sema domain, transmembrane domain (TM), and cytoplasmic domain, (semaphorin) 6B [Source:HGNC Symbol;Acc:HGNC:10739]
usda_aur_high_qual_snp_calls.chr7.vep.out:7_23428355_G/A	7:23428355	A	ENSBTAG00000045035	ENSBTAT00000062468	Transcript	upstream_gene_variant	-	-	-	-	-	-	DISTANCE=2988;STRAND=-1;BIOTYPE=miRNA	23425297	23425367	-1	bta-mir-2457	bta-mir-2457 [Source:miRBase;Acc:MI0011516]
usda_aur_high_qual_snp_calls.chr7.vep.out:7_23428355_G/A	7:23428355	A	ENSBTAG00000031209	ENSBTAT00000013203	Transcript	upstream_gene_variant	-	-	-	-	-	-	DISTANCE=2887;STRAND=-1;BIOTYPE=protein_coding;ENSP=ENSBTAP00000013203	23382935	23425468	-1	SLC22A4	solute carrier family 22 (organic cation/zwitterion transporter), member 4 [Source:HGNC Symbol;Acc:HGNC:10968]
usda_aur_high_qual_snp_calls.chr7.vep.out:7_43292578_A/G	7:43292578	G	ENSBTAG00000019925	ENSBTAT00000054320	Transcript	missense_variant	659	659	220	H/R	cAt/cGt	-	STRAND=1;BIOTYPE=protein_coding;ENSP=ENSBTAP00000047909;SIFT=tolerated(0.63);EXON=1/4	43291920	43293589	1	0	Olfactory receptor [Source:UniProtKB/TrEMBL;Acc:E1BD33]
usda_aur_high_qual_snp_calls.chr7.vep.out:7_43305577_C/T	7:43305577	T	ENSBTAG00000046787	ENSBTAT00000063865	Transcript	upstream_gene_variant	-	-	-	-	-	-	DISTANCE=2724;STRAND=1;BIOTYPE=protein_coding;ENSP=ENSBTAP00000054139	43308301	43310539	1	OR14C36	olfactory receptor, family 14, subfamily C, member 36 [Source:HGNC Symbol;Acc:HGNC:15026]
usda_aur_high_qual_snp_calls.chr7.vep.out:7_44922429_T/C	7:44922429	C	ENSBTAG00000019771	ENSBTAT00000026348	Transcript	upstream_gene_variant	-	-	-	-	-	-	DISTANCE=4502;STRAND=1;BIOTYPE=protein_coding;ENSP=ENSBTAP00000026348	44926931	44939347	1	PALM	paralemmin [Source:HGNC Symbol;Acc:HGNC:8594]
usda_aur_high_qual_snp_calls.chr7.vep.out:7_45213418_T/C	7:45213418	C	ENSBTAG00000020780	ENSBTAT00000027693	Transcript	synonymous_variant	2391	2244	748	L	ctA/ctG	-	STRAND=-1;BIOTYPE=protein_coding;ENSP=ENSBTAP00000027693;EXON=19/32	45208810	45247465	-1	SBNO2	Bos taurus strawberry notch homolog 2 (Drosophila) (SBNO2), mRNA. [Source:RefSeq mRNA;Acc:NM_001077911]
usda_aur_high_qual_snp_calls.chr7.vep.out:7_45328912_T/C	7:45328912	C	ENSBTAG00000012172	ENSBTAT00000016142	Transcript	upstream_gene_variant	-	-	-	-	-	-	DISTANCE=1636;STRAND=1;BIOTYPE=protein_coding;ENSP=ENSBTAP00000016142	45330548	45336636	1	MIDN	midnolin [Source:HGNC Symbol;Acc:HGNC:16298]
usda_aur_high_qual_snp_calls.chr7.vep.out:7_60808874_G/A	7:60808874	A	ENSBTAG00000003349	ENSBTAT00000004348	Transcript	downstream_gene_variant	-	-	-	-	-	-	DISTANCE=200;STRAND=-1;BIOTYPE=protein_coding;ENSP=ENSBTAP00000004348	60809074	60998968	-1	JAKMIP2	janus kinase and microtubule interacting protein 2 [Source:HGNC Symbol;Acc:HGNC:29067]
usda_aur_high_qual_snp_calls.chr7.vep.out:7_70972685_T/C	7:70972685	C	ENSBTAG00000000306	ENSBTAT00000035086	Transcript	3_prime_UTR_variant	3791	-	-	-	-	-	STRAND=1;BIOTYPE=protein_coding;ENSP=ENSBTAP00000034966;EXON=17/17	70911162	70973272	1	ITK	Bos taurus IL2-inducible T-cell kinase (ITK), mRNA. [Source:RefSeq mRNA;Acc:NM_001105388]
usda_aur_high_qual_snp_calls.chr8.vep.out:8_7789685_G/C	8:7789685	C	ENSBTAG00000000011	ENSBTAT00000036775	Transcript	3_prime_UTR_variant	1552	-	-	-	-	-	STRAND=-1;BIOTYPE=protein_coding;ENSP=ENSBTAP00000036630;EXON=9/9	7789658	7807430	-1	TDH	Bos taurus L-threonine dehydrogenase (TDH), mRNA. [Source:RefSeq mRNA;Acc:NM_001046104]
usda_aur_high_qual_snp_calls.chr8.vep.out:8_54433135_G/T	8:54433135	T	ENSBTAG00000020752	ENSBTAT00000036653	Transcript	upstream_gene_variant	-	-	-	-	-	-	DISTANCE=530;STRAND=1;BIOTYPE=protein_coding;ENSP=ENSBTAP00000036509	54433665	54468588	1	CEP78	centrosomal protein 78kDa [Source:HGNC Symbol;Acc:HGNC:25740]
usda_aur_high_qual_snp_calls.chr9.vep.out:9_23326850_C/T	9:23326850	T	ENSBTAG00000000676	ENSBTAT00000061076	Transcript	synonymous_variant	4548	4548	1516	S	tcC/tcT	-	STRAND=1;BIOTYPE=protein_coding;ENSP=ENSBTAP00000053582;EXON=19/37	23271533	23357849	1	DOPEY1	Uncharacterized protein [Source:UniProtKB/TrEMBL;Acc:F1MPE2]
usda_aur_high_qual_snp_calls.chr9.vep.out:9_88003340_G/C	9:88003340	C	ENSBTAG00000032024	ENSBTAT00000001172	Transcript	upstream_gene_variant	-	-	-	-	-	-	DISTANCE=3837;STRAND=-1;BIOTYPE=protein_coding;ENSP=ENSBTAP00000001172	87965071	87999503	-1	KATNA1	katanin p60 (ATPase containing) subunit A 1 [Source:HGNC Symbol;Acc:HGNC:6216]
usda_aur_high_qual_snp_calls.chr9.vep.out:9_89613150_T/C	9:89613150	C	ENSBTAG00000013224	ENSBTAT00000017596	Transcript	3_prime_UTR_variant	2974	-	-	-	-	-	STRAND=-1;BIOTYPE=protein_coding;ENSP=ENSBTAP00000017596;EXON=13/13	89612882	89648757	-1	RMND1	required for meiotic nuclear division 1 homolog (S. cerevisiae) [Source:HGNC Symbol;Acc:HGNC:21176]
usda_aur_high_qual_snp_calls.chrX.vep.out:X_3776325_A/C	X:3776325	C	ENSBTAG00000045779	ENSBTAT00000065949	Transcript	upstream_gene_variant	-	-	-	-	-	-	DISTANCE=922;STRAND=1;BIOTYPE=protein_coding;ENSP=ENSBTAP00000056183	3777247	3794469	1	UBE2A	Bos taurus ubiquitin-conjugating enzyme E2A (UBE2A), mRNA. [Source:RefSeq mRNA;Acc:NM_001105325]
usda_aur_high_qual_snp_calls.chrX.vep.out:X_14324467_C/T	X:14324467	T	ENSBTAG00000010463	ENSBTAT00000013812	Transcript	missense_variant	3976	3976	1326	D/N	Gat/Aat	-	STRAND=-1;BIOTYPE=protein_coding;ENSP=ENSBTAP00000013812;EXON=22/36	14294117	14368145	-1	0	Uncharacterized protein [Source:UniProtKB/TrEMBL;Acc:G5E5D5]
usda_aur_high_qual_snp_calls.chrX.vep.out:X_34422939_G/A	X:34422939	A	ENSBTAG00000006820	ENSBTAT00000008963	Transcript	upstream_gene_variant	-	-	-	-	-	-	DISTANCE=583;STRAND=1;BIOTYPE=protein_coding;ENSP=ENSBTAP00000008963	34423522	34429968	1	FATE1	Bos taurus fetal and adult testis expressed 1 (FATE1), mRNA. [Source:RefSeq mRNA;Acc:NM_174052]
usda_aur_high_qual_snp_calls.chrX.vep.out:X_38497807_A/G	X:38497807	G	ENSBTAG00000010948	ENSBTAT00000014537	Transcript	upstream_gene_variant	-	-	-	-	-	-	DISTANCE=780;STRAND=1;BIOTYPE=protein_coding;ENSP=ENSBTAP00000014537	38498587	38523525	1	CLIC2	Bos taurus chloride intracellular channel 2 (CLIC2), mRNA. [Source:RefSeq mRNA;Acc:NM_001081727]
usda_aur_high_qual_snp_calls.chrX.vep.out:X_38600793_A/G	X:38600793	G	ENSBTAG00000022128	ENSBTAT00000009159	Transcript	downstream_gene_variant	-	-	-	-	-	-	DISTANCE=1633;STRAND=1;BIOTYPE=processed_pseudogene	38597970	38599160	1	0	0
usda_aur_high_qual_snp_calls.chrX.vep.out:X_50447539_A/G	X:50447539	G	ENSBTAG00000010114	ENSBTAT00000013340	Transcript	upstream_gene_variant	-	-	-	-	-	-	DISTANCE=1584;STRAND=1;BIOTYPE=protein_coding;ENSP=ENSBTAP00000013340	50449123	50450786	1	ARMCX5	armadillo repeat containing, X-linked 5 [Source:HGNC Symbol;Acc:HGNC:25772]
usda_aur_high_qual_snp_calls.chrX.vep.out:X_50495078_T/A	X:50495078	A	ENSBTAG00000047213	ENSBTAT00000065541	Transcript	upstream_gene_variant	-	-	-	-	-	-	DISTANCE=4750;STRAND=1;BIOTYPE=protein_coding;ENSP=ENSBTAP00000054365	50499828	50502731	1	0	Uncharacterized protein [Source:UniProtKB/TrEMBL;Acc:G3MXU5]
usda_aur_high_qual_snp_calls.chrX.vep.out:X_50813805_A/T	X:50813805	T	ENSBTAG00000040255	ENSBTAT00000066229	Transcript	downstream_gene_variant	-	-	-	-	-	-	DISTANCE=629;STRAND=1;BIOTYPE=protein_coding;ENSP=ENSBTAP00000056384	50811122	50813176	1	0	Uncharacterized protein [Source:UniProtKB/TrEMBL;Acc:G3X8F3]
usda_aur_high_qual_snp_calls.chrX.vep.out:X_50867861_T/C	X:50867861	C	ENSBTAG00000037686	ENSBTAT00000053743	Transcript	downstream_gene_variant	-	-	-	-	-	-	DISTANCE=2835;STRAND=-1;BIOTYPE=protein_coding;ENSP=ENSBTAP00000049519	50870696	50900270	-1	SRPX2	Bos taurus sushi-repeat containing protein, X-linked 2 (SRPX2), mRNA. [Source:RefSeq mRNA;Acc:NM_001014926]
usda_aur_high_qual_snp_calls.chrX.vep.out:X_50868626_A/G	X:50868626	G	ENSBTAG00000037686	ENSBTAT00000053743	Transcript	downstream_gene_variant	-	-	-	-	-	-	DISTANCE=2070;STRAND=-1;BIOTYPE=protein_coding;ENSP=ENSBTAP00000049519	50870696	50900270	-1	SRPX2	Bos taurus sushi-repeat containing protein, X-linked 2 (SRPX2), mRNA. [Source:RefSeq mRNA;Acc:NM_001014926]
usda_aur_high_qual_snp_calls.chrX.vep.out:X_55037243_G/A	X:55037243	A	ENSBTAG00000021254	ENSBTAT00000028322	Transcript	3_prime_UTR_variant	3421	-	-	-	-	-	STRAND=1;BIOTYPE=protein_coding;ENSP=ENSBTAP00000028322;EXON=21/21	54969324	55038292	1	CENPI	Bos taurus centromere protein I (CENPI), mRNA. [Source:RefSeq mRNA;Acc:NM_001102494]
usda_aur_high_qual_snp_calls.chrX.vep.out:X_60164721_A/G	X:60164721	G	ENSBTAG00000044115	ENSBTAT00000066152	Transcript	upstream_gene_variant	-	-	-	-	-	-	DISTANCE=1771;STRAND=1;BIOTYPE=protein_coding;ENSP=ENSBTAP00000054525	60165467	60168537	1	RIPPLY1	ripply transcriptional repressor 1 [Source:HGNC Symbol;Acc:HGNC:25117]
usda_aur_high_qual_snp_calls.chrX.vep.out:X_60164721_A/G	X:60164721	G	ENSBTAG00000044115	ENSBTAT00000060944	Transcript	upstream_gene_variant	-	-	-	-	-	-	DISTANCE=746;STRAND=1;BIOTYPE=protein_coding;ENSP=ENSBTAP00000053728	60165467	60168537	1	RIPPLY1	ripply transcriptional repressor 1 [Source:HGNC Symbol;Acc:HGNC:25117]
usda_aur_high_qual_snp_calls.chrX.vep.out:X_60956035_A/C	X:60956035	C	ENSBTAG00000007859	ENSBTAT00000010335	Transcript	synonymous_variant	715	648	216	I	atA/atC	-	STRAND=1;BIOTYPE=protein_coding;ENSP=ENSBTAP00000010335;EXON=5/7	60925306	60958778	1	VSIG1	Bos taurus V-set and immunoglobulin domain containing 1 (VSIG1), mRNA. [Source:RefSeq mRNA;Acc:NM_001045930]
usda_aur_high_qual_snp_calls.chrX.vep.out:X_60966294_A/G	X:60966294	G	ENSBTAG00000013721	ENSBTAT00000018226	Transcript	3_prime_UTR_variant	758	-	-	-	-	-	STRAND=-1;BIOTYPE=protein_coding;ENSP=ENSBTAP00000018226;EXON=5/5	60966173	60973473	-1	PSMD10	Bos taurus proteasome (prosome, macropain) 26S subunit, non-ATPase, 10 (PSMD10), mRNA. [Source:RefSeq mRNA;Acc:NM_001046406]
usda_aur_high_qual_snp_calls.chrX.vep.out:X_60970193_T/C	X:60970193	C	ENSBTAG00000013724	ENSBTAT00000018239	Transcript	upstream_gene_variant	-	-	-	-	-	-	DISTANCE=3491;STRAND=1;BIOTYPE=protein_coding;ENSP=ENSBTAP00000018239	60973684	61051097	1	ATG4A	Bos taurus ATG4 autophagy related 4 homolog A (S. cerevisiae) (ATG4A), mRNA. [Source:RefSeq mRNA;Acc:NM_001001171]
usda_aur_high_qual_snp_calls.chrX.vep.out:X_61108352_A/G	X:61108352	G	ENSBTAG00000013760	ENSBTAT00000018292	Transcript	missense_variant	379	379	127	S/P	Tct/Cct	-	STRAND=-1;BIOTYPE=protein_coding;ENSP=ENSBTAP00000018292;SIFT=tolerated(1);EXON=5/42	61054247	61125754	-1	COL4A6	collagen, type IV, alpha 6 [Source:HGNC Symbol;Acc:HGNC:2208]
usda_aur_high_qual_snp_calls.chrX.vep.out:X_61787646_T/G	X:61787646	G	ENSBTAG00000036929	ENSBTAT00000051429	Transcript	upstream_gene_variant	-	-	-	-	-	-	DISTANCE=2081;STRAND=1;BIOTYPE=snoRNA	61789727	61789936	1	U3	Small nucleolar RNA U3 [Source:RFAM;Acc:RF00012]
usda_aur_high_qual_snp_calls.chrX.vep.out:X_67980005_A/G	X:67980005	G	ENSBTAG00000036359	ENSBTAT00000050859	Transcript	downstream_gene_variant	-	-	-	-	-	-	DISTANCE=1455;STRAND=1;BIOTYPE=miRNA	67978440	67978550	1	bta-mir-448	bta-mir-448 [Source:miRBase;Acc:MI0009833]
usda_aur_high_qual_snp_calls.chrX.vep.out:X_69104936_T/A	X:69104936	A	ENSBTAG00000013349	ENSBTAT00000017755	Transcript	downstream_gene_variant	-	-	-	-	-	-	DISTANCE=2946;STRAND=1;BIOTYPE=pseudogene	69100655	69101990	1	0	0
usda_aur_high_qual_snp_calls.chrX.vep.out:X_69903025_T/C	X:69903025	C	ENSBTAG00000047417	ENSBTAT00000063918	Transcript	downstream_gene_variant	-	-	-	-	-	-	DISTANCE=592;STRAND=-1;BIOTYPE=protein_coding;ENSP=ENSBTAP00000054504	69903617	69933552	-1	CYLC1	cylicin, basic protein of sperm head cytoskeleton 1 [Source:HGNC Symbol;Acc:HGNC:2582]
usda_aur_high_qual_snp_calls.chrX.vep.out:X_69914065_T/A	X:69914065	A	ENSBTAG00000047417	ENSBTAT00000063918	Transcript	synonymous_variant	978	978	326	S	tcA/tcT	-	STRAND=-1;BIOTYPE=protein_coding;ENSP=ENSBTAP00000054504;EXON=5/6	69903617	69933552	-1	CYLC1	cylicin, basic protein of sperm head cytoskeleton 1 [Source:HGNC Symbol;Acc:HGNC:2582]
usda_aur_high_qual_snp_calls.chrX.vep.out:X_74933298_T/C	X:74933298	C	ENSBTAG00000014485	ENSBTAT00000019260	Transcript	missense_variant	700	700	234	F/L	Ttt/Ctt	-	STRAND=1;BIOTYPE=protein_coding;ENSP=ENSBTAP00000019260;SIFT=tolerated(0.64);EXON=9/21	74869019	74967178	1	POF1B	premature ovarian failure, 1B [Source:HGNC Symbol;Acc:HGNC:13711]
usda_aur_high_qual_snp_calls.chrX.vep.out:X_75151693_G/C	X:75151693	C	ENSBTAG00000013077	ENSBTAT00000017387	Transcript	missense_variant	258	258	86	Q/H	caG/caC	-	STRAND=1;BIOTYPE=protein_coding;ENSP=ENSBTAP00000017387;SIFT=tolerated(1);EXON=4/4	75149333	75151831	1	SATL1	spermidine/spermine N1-acetyl transferase-like 1 [Source:HGNC Symbol;Acc:HGNC:27992]
usda_aur_high_qual_snp_calls.chrX.vep.out:X_77812496_G/A	X:77812496	A	ENSBTAG00000046159	ENSBTAT00000063620	Transcript	upstream_gene_variant	-	-	-	-	-	-	DISTANCE=2677;STRAND=1;BIOTYPE=protein_coding;ENSP=ENSBTAP00000054081	77815173	77826620	1	ITM2A	integral membrane protein 2A [Source:HGNC Symbol;Acc:HGNC:6173]
usda_aur_high_qual_snp_calls.chrX.vep.out:X_78183855_C/T	X:78183855	T	ENSBTAG00000021437	ENSBTAT00000028584	Transcript	downstream_gene_variant	-	-	-	-	-	-	DISTANCE=3523;STRAND=-1;BIOTYPE=protein_coding;ENSP=ENSBTAP00000028584	78187378	78188379	-1	GPR174	G protein-coupled receptor 174 [Source:HGNC Symbol;Acc:HGNC:30245]
usda_aur_high_qual_snp_calls.chrX.vep.out:X_78972412_A/G	X:78972412	G	ENSBTAG00000008326	ENSBTAT00000010965	Transcript	downstream_gene_variant	-	-	-	-	-	-	DISTANCE=343;STRAND=-1;BIOTYPE=protein_coding;ENSP=ENSBTAP00000010965	78972755	78974555	-1	ZCCHC5	zinc finger, CCHC domain containing 5 [Source:HGNC Symbol;Acc:HGNC:22997]
usda_aur_high_qual_snp_calls.chrX.vep.out:X_78979256_T/A	X:78979256	A	ENSBTAG00000008326	ENSBTAT00000010965	Transcript	upstream_gene_variant	-	-	-	-	-	-	DISTANCE=4701;STRAND=-1;BIOTYPE=protein_coding;ENSP=ENSBTAP00000010965	78972755	78974555	-1	ZCCHC5	zinc finger, CCHC domain containing 5 [Source:HGNC Symbol;Acc:HGNC:22997]
usda_aur_high_qual_snp_calls.chrX.vep.out:X_81947777_G/T	X:81947777	T	ENSBTAG00000036411	ENSBTAT00000050911	Transcript	upstream_gene_variant	-	-	-	-	-	-	DISTANCE=3446;STRAND=1;BIOTYPE=miRNA	81951223	81951294	1	bta-mir-374a	bta-mir-374a [Source:miRBase;Acc:MI0005466]
usda_aur_high_qual_snp_calls.chrX.vep.out:X_81947777_G/T	X:81947777	T	ENSBTAG00000030019	ENSBTAT00000042398	Transcript	upstream_gene_variant	-	-	-	-	-	-	DISTANCE=3596;STRAND=1;BIOTYPE=miRNA	81951373	81951478	1	bta-mir-545	bta-mir-545 [Source:miRBase;Acc:MI0005023]
usda_aur_high_qual_snp_calls.chrX.vep.out:X_82643020_T/C	X:82643020	C	ENSBTAG00000046678	ENSBTAT00000066058	Transcript	downstream_gene_variant	-	-	-	-	-	-	DISTANCE=150;STRAND=1;BIOTYPE=protein_coding;ENSP=ENSBTAP00000054753	82642268	82642870	1	0	Uncharacterized protein [Source:UniProtKB/TrEMBL;Acc:G3MYW4]
usda_aur_high_qual_snp_calls.chrX.vep.out:X_82646782_T/C	X:82646782	C	ENSBTAG00000046678	ENSBTAT00000066058	Transcript	downstream_gene_variant	-	-	-	-	-	-	DISTANCE=3912;STRAND=1;BIOTYPE=protein_coding;ENSP=ENSBTAP00000054753	82642268	82642870	1	0	Uncharacterized protein [Source:UniProtKB/TrEMBL;Acc:G3MYW4]
usda_aur_high_qual_snp_calls.chrX.vep.out:X_82646805_C/T	X:82646805	T	ENSBTAG00000046678	ENSBTAT00000066058	Transcript	downstream_gene_variant	-	-	-	-	-	-	DISTANCE=3935;STRAND=1;BIOTYPE=protein_coding;ENSP=ENSBTAP00000054753	82642268	82642870	1	0	Uncharacterized protein [Source:UniProtKB/TrEMBL;Acc:G3MYW4]
usda_aur_high_qual_snp_calls.chrX.vep.out:X_84713088_T/C	X:84713088	C	ENSBTAG00000020512	ENSBTAT00000027331	Transcript	downstream_gene_variant	-	-	-	-	-	-	DISTANCE=2848;STRAND=-1;BIOTYPE=protein_coding;ENSP=ENSBTAP00000027331	84715936	84723342	-1	GJB1	Bos taurus gap junction protein, beta 1, 32kDa (GJB1), mRNA. [Source:RefSeq mRNA;Acc:NM_174069]
usda_aur_high_qual_snp_calls.chrX.vep.out:X_84906560_A/G	X:84906560	G	ENSBTAG00000023277	ENSBTAT00000026908	Transcript	upstream_gene_variant	-	-	-	-	-	-	DISTANCE=4216;STRAND=-1;BIOTYPE=processed_pseudogene	84901862	84902344	-1	0	0
usda_aur_high_qual_snp_calls.chrX.vep.out:X_85015777_G/T	X:85015777	T	ENSBTAG00000007403	ENSBTAT00000009736	Transcript	downstream_gene_variant	-	-	-	-	-	-	DISTANCE=133;STRAND=1;BIOTYPE=protein_coding;ENSP=ENSBTAP00000009736	85010185	85015644	1	SLC7A3	Bos taurus solute carrier family 7 (cationic amino acid transporter, y+ system), member 3 (SLC7A3), mRNA. [Source:RefSeq mRNA;Acc:NM_001078019]
usda_aur_high_qual_snp_calls.chrX.vep.out:X_85054934_G/A	X:85054934	A	ENSBTAG00000016272	ENSBTAT00000021646	Transcript	synonymous_variant	267	267	89	E	gaG/gaA	-	STRAND=1;BIOTYPE=protein_coding;ENSP=ENSBTAP00000021646;EXON=3/28	85042821	85229518	1	TEX11	testis expressed 11 [Source:HGNC Symbol;Acc:HGNC:11733]
usda_aur_high_qual_snp_calls.chrX.vep.out:X_85172570_A/G	X:85172570	G	ENSBTAG00000043203	ENSBTAT00000060195	Transcript	upstream_gene_variant	-	-	-	-	-	-	DISTANCE=639;STRAND=-1;BIOTYPE=snoRNA	85171802	85171931	-1	SNORA11	Small nucleolar RNA SNORA11 [Source:RFAM;Acc:RF00614]
usda_aur_high_qual_snp_calls.chrX.vep.out:X_85200171_G/C	X:85200171	C	ENSBTAG00000042915	ENSBTAT00000059907	Transcript	upstream_gene_variant	-	-	-	-	-	-	DISTANCE=1886;STRAND=-1;BIOTYPE=snoRNA	85198206	85198285	-1	snoU2_19	Small nucleolar RNA U2-19 [Source:RFAM;Acc:RF00494]
usda_aur_high_qual_snp_calls.chrX.vep.out:X_85200171_G/C	X:85200171	C	ENSBTAG00000042884	ENSBTAT00000059876	Transcript	upstream_gene_variant	-	-	-	-	-	-	DISTANCE=2108;STRAND=-1;BIOTYPE=snoRNA	85197994	85198063	-1	snoU2-30	Small nucleolar RNA U2-30 [Source:RFAM;Acc:RF00493]
usda_aur_high_qual_snp_calls.chrX.vep.out:X_85230339_G/C	X:85230339	C	ENSBTAG00000016272	ENSBTAT00000021646	Transcript	downstream_gene_variant	-	-	-	-	-	-	DISTANCE=821;STRAND=1;BIOTYPE=protein_coding;ENSP=ENSBTAP00000021646	85042821	85229518	1	TEX11	testis expressed 11 [Source:HGNC Symbol;Acc:HGNC:11733]
usda_aur_high_qual_snp_calls.chrX.vep.out:X_85318112_T/C	X:85318112	C	ENSBTAG00000012861	ENSBTAT00000017093	Transcript	downstream_gene_variant	-	-	-	-	-	-	DISTANCE=3573;STRAND=-1;BIOTYPE=protein_coding;ENSP=ENSBTAP00000017093	85321685	85449499	-1	0	Bos taurus kinesin family member 4A (KIF4A), mRNA. [Source:RefSeq mRNA;Acc:NM_001206105]
usda_aur_high_qual_snp_calls.chrX.vep.out:X_85449598_A/G	X:85449598	G	ENSBTAG00000012861	ENSBTAT00000017093	Transcript	upstream_gene_variant	-	-	-	-	-	-	DISTANCE=99;STRAND=-1;BIOTYPE=protein_coding;ENSP=ENSBTAP00000017093	85321685	85449499	-1	0	Bos taurus kinesin family member 4A (KIF4A), mRNA. [Source:RefSeq mRNA;Acc:NM_001206105]
usda_aur_high_qual_snp_calls.chrX.vep.out:X_85449598_A/G	X:85449598	G	ENSBTAG00000012860	ENSBTAT00000017091	Transcript	upstream_gene_variant	-	-	-	-	-	-	DISTANCE=505;STRAND=1;BIOTYPE=protein_coding;ENSP=ENSBTAP00000017091	85450103	85453009	1	PDZD11	Bos taurus PDZ domain containing 11 (PDZD11), mRNA. [Source:RefSeq mRNA;Acc:NM_001037603]
usda_aur_high_qual_snp_calls.chrX.vep.out:X_85677017_T/C	X:85677017	C	ENSBTAG00000007839	ENSBTAT00000010313	Transcript	downstream_gene_variant	-	-	-	-	-	-	DISTANCE=222;STRAND=-1;BIOTYPE=protein_coding;ENSP=ENSBTAP00000010313	85677239	85678114	-1	OTUD6A	OTU deubiquitinase 6A [Source:HGNC Symbol;Acc:HGNC:32312]
usda_aur_high_qual_snp_calls.chrX.vep.out:X_87207926_T/C	X:87207926	C	ENSBTAG00000001977	ENSBTAT00000002566	Transcript	3_prime_UTR_variant	1555	-	-	-	-	-	STRAND=-1;BIOTYPE=protein_coding;ENSP=ENSBTAP00000002566;EXON=7/7	87205699	87231196	-1	YIPF6	Bos taurus Yip1 domain family, member 6 (YIPF6), mRNA. [Source:RefSeq mRNA;Acc:NM_001101206]
usda_aur_high_qual_snp_calls.chrX.vep.out:X_90827229_G/T	X:90827229	T	ENSBTAG00000016764	ENSBTAT00000022299	Transcript	upstream_gene_variant	-	-	-	-	-	-	DISTANCE=4498;STRAND=1;BIOTYPE=protein_coding;ENSP=ENSBTAP00000022299	90831727	90850346	1	UBA1	Bos taurus ubiquitin-like modifier activating enzyme 1 (UBA1), mRNA. [Source:RefSeq mRNA;Acc:NM_001102477]
usda_aur_high_qual_snp_calls.chrX.vep.out:X_91823493_A/T	X:91823493	T	ENSBTAG00000043112	ENSBTAT00000060104	Transcript	upstream_gene_variant	-	-	-	-	-	-	DISTANCE=4185;STRAND=-1;BIOTYPE=snRNA	91819202	91819308	-1	U6	U6 spliceosomal RNA [Source:RFAM;Acc:RF00026]
usda_aur_high_qual_snp_calls.chrX.vep.out:X_92898399_T/C	X:92898399	C	ENSBTAG00000044594	ENSBTAT00000062027	Transcript	downstream_gene_variant	-	-	-	-	-	-	DISTANCE=365;STRAND=1;BIOTYPE=miRNA	92897952	92898034	1	bta-mir-502b	bta-mir-502b [Source:miRBase;Acc:MI0009854]
usda_aur_high_qual_snp_calls.chrX.vep.out:X_92898399_T/C	X:92898399	C	ENSBTAG00000030013	ENSBTAT00000042392	Transcript	upstream_gene_variant	-	-	-	-	-	-	DISTANCE=3451;STRAND=1;BIOTYPE=miRNA	92901850	92901929	1	bta-mir-660	bta-mir-660 [Source:miRBase;Acc:MI0005468]
usda_aur_high_qual_snp_calls.chrX.vep.out:X_92898399_T/C	X:92898399	C	ENSBTAG00000036420	ENSBTAT00000050920	Transcript	upstream_gene_variant	-	-	-	-	-	-	DISTANCE=1299;STRAND=1;BIOTYPE=miRNA	92899698	92899781	1	bta-mir-500	bta-mir-500 [Source:miRBase;Acc:MI0009851]
usda_aur_high_qual_snp_calls.chrX.vep.out:X_92898399_T/C	X:92898399	C	ENSBTAG00000036403	ENSBTAT00000050903	Transcript	downstream_gene_variant	-	-	-	-	-	-	DISTANCE=4492;STRAND=1;BIOTYPE=miRNA	92893818	92893907	1	bta-mir-502a-2	bta-mir-502a-2 [Source:miRBase;Acc:MI0009853]
usda_aur_high_qual_snp_calls.chrX.vep.out:X_92898399_T/C	X:92898399	C	ENSBTAG00000036374	ENSBTAT00000050874	Transcript	upstream_gene_variant	-	-	-	-	-	-	DISTANCE=43;STRAND=1;BIOTYPE=miRNA	92898442	92898506	1	bta-mir-362	bta-mir-362 [Source:miRBase;Acc:MI0009811]
usda_aur_high_qual_snp_calls.chrX.vep.out:X_93631688_A/G	X:93631688	G	ENSBTAG00000002996	ENSBTAT00000063694	Transcript	upstream_gene_variant	-	-	-	-	-	-	DISTANCE=2811;STRAND=-1;BIOTYPE=protein_coding;ENSP=ENSBTAP00000055154	93577262	93628877	-1	SHROOM4	shroom family member 4 [Source:HGNC Symbol;Acc:HGNC:29215]
usda_aur_high_qual_snp_calls.chrX.vep.out:X_93631688_A/G	X:93631688	G	ENSBTAG00000002996	ENSBTAT00000003899	Transcript	upstream_gene_variant	-	-	-	-	-	-	DISTANCE=2811;STRAND=-1;BIOTYPE=protein_coding;ENSP=ENSBTAP00000003899	93577262	93628877	-1	SHROOM4	shroom family member 4 [Source:HGNC Symbol;Acc:HGNC:29215]
usda_aur_high_qual_snp_calls.chrX.vep.out:X_96262844_A/T	X:96262844	T	ENSBTAG00000017779	ENSBTAT00000023642	Transcript	downstream_gene_variant	-	-	-	-	-	-	DISTANCE=4300;STRAND=-1;BIOTYPE=protein_coding;ENSP=ENSBTAP00000023642	96267144	96269467	-1	HSD17B10	Bos taurus hydroxysteroid (17-beta) dehydrogenase 10 (HSD17B10), mRNA. [Source:RefSeq mRNA;Acc:NM_174334]
usda_aur_high_qual_snp_calls.chrX.vep.out:X_96382387_A/C	X:96382387	C	ENSBTAG00000029870	ENSBTAT00000042249	Transcript	downstream_gene_variant	-	-	-	-	-	-	DISTANCE=241;STRAND=-1;BIOTYPE=miRNA	96382628	96382746	-1	bta-mir-98	bta-mir-98 [Source:miRBase;Acc:MI0005025]
usda_aur_high_qual_snp_calls.chrX.vep.out:X_96382387_A/C	X:96382387	C	ENSBTAG00000029774	ENSBTAT00000042153	Transcript	downstream_gene_variant	-	-	-	-	-	-	DISTANCE=1145;STRAND=-1;BIOTYPE=miRNA	96383532	96383614	-1	bta-let-7f-2	bta-let-7f-2 [Source:miRBase;Acc:MI0004734]
usda_aur_high_qual_snp_calls.chrX.vep.out:X_96382504_T/C	X:96382504	C	ENSBTAG00000029870	ENSBTAT00000042249	Transcript	downstream_gene_variant	-	-	-	-	-	-	DISTANCE=124;STRAND=-1;BIOTYPE=miRNA	96382628	96382746	-1	bta-mir-98	bta-mir-98 [Source:miRBase;Acc:MI0005025]
usda_aur_high_qual_snp_calls.chrX.vep.out:X_96382504_T/C	X:96382504	C	ENSBTAG00000029774	ENSBTAT00000042153	Transcript	downstream_gene_variant	-	-	-	-	-	-	DISTANCE=1028;STRAND=-1;BIOTYPE=miRNA	96383532	96383614	-1	bta-let-7f-2	bta-let-7f-2 [Source:miRBase;Acc:MI0004734]
usda_aur_high_qual_snp_calls.chrX.vep.out:X_96384754_C/T	X:96384754	T	ENSBTAG00000029870	ENSBTAT00000042249	Transcript	upstream_gene_variant	-	-	-	-	-	-	DISTANCE=2008;STRAND=-1;BIOTYPE=miRNA	96382628	96382746	-1	bta-mir-98	bta-mir-98 [Source:miRBase;Acc:MI0005025]
usda_aur_high_qual_snp_calls.chrX.vep.out:X_96384754_C/T	X:96384754	T	ENSBTAG00000029774	ENSBTAT00000042153	Transcript	upstream_gene_variant	-	-	-	-	-	-	DISTANCE=1140;STRAND=-1;BIOTYPE=miRNA	96383532	96383614	-1	bta-let-7f-2	bta-let-7f-2 [Source:miRBase;Acc:MI0004734]
usda_aur_high_qual_snp_calls.chrX.vep.out:X_96385835_C/T	X:96385835	T	ENSBTAG00000029870	ENSBTAT00000042249	Transcript	upstream_gene_variant	-	-	-	-	-	-	DISTANCE=3089;STRAND=-1;BIOTYPE=miRNA	96382628	96382746	-1	bta-mir-98	bta-mir-98 [Source:miRBase;Acc:MI0005025]
usda_aur_high_qual_snp_calls.chrX.vep.out:X_96385835_C/T	X:96385835	T	ENSBTAG00000029774	ENSBTAT00000042153	Transcript	upstream_gene_variant	-	-	-	-	-	-	DISTANCE=2221;STRAND=-1;BIOTYPE=miRNA	96383532	96383614	-1	bta-let-7f-2	bta-let-7f-2 [Source:miRBase;Acc:MI0004734]
usda_aur_high_qual_snp_calls.chrX.vep.out:X_101202127_G/C	X:101202127	C	ENSBTAG00000022529	ENSBTAT00000030499	Transcript	upstream_gene_variant	-	-	-	-	-	-	DISTANCE=4715;STRAND=-1;BIOTYPE=protein_coding;ENSP=ENSBTAP00000030479	101196296	101197412	-1	0	Uncharacterized protein [Source:UniProtKB/TrEMBL;Acc:F1MZQ6]
usda_aur_high_qual_snp_calls.chrX.vep.out:X_106950230_G/C	X:106950230	C	ENSBTAG00000045107	ENSBTAT00000062540	Transcript	downstream_gene_variant	-	-	-	-	-	-	DISTANCE=2889;STRAND=1;BIOTYPE=snRNA	106947239	106947341	1	U6	U6 spliceosomal RNA [Source:RFAM;Acc:RF00026]
usda_aur_high_qual_snp_calls.chrX.vep.out:X_111631741_G/C	X:111631741	C	ENSBTAG00000047493	ENSBTAT00000065561	Transcript	upstream_gene_variant	-	-	-	-	-	-	DISTANCE=920;STRAND=1;BIOTYPE=protein_coding;ENSP=ENSBTAP00000054299	111632661	111633453	1	0	Ferritin [Source:UniProtKB/TrEMBL;Acc:G3MXN1]
usda_aur_high_qual_snp_calls.chrX.vep.out:X_119339313_T/C	X:119339313	C	ENSBTAG00000006847	ENSBTAT00000008995	Transcript	upstream_gene_variant	-	-	-	-	-	-	DISTANCE=86;STRAND=-1;BIOTYPE=pseudogene	119338870	119339227	-1	0	0
usda_aur_high_qual_snp_calls.chrX.vep.out:X_119342283_G/A	X:119342283	A	ENSBTAG00000006847	ENSBTAT00000008995	Transcript	upstream_gene_variant	-	-	-	-	-	-	DISTANCE=3056;STRAND=-1;BIOTYPE=pseudogene	119338870	119339227	-1	0	0
usda_aur_high_qual_snp_calls.chrX.vep.out:X_128829671_T/C	X:128829671	C	ENSBTAG00000015204	ENSBTAT00000020229	Transcript	downstream_gene_variant	-	-	-	-	-	-	DISTANCE=4512;STRAND=1;BIOTYPE=protein_coding;ENSP=ENSBTAP00000020229	128771954	128825159	1	SMPX	Bos taurus small muscle protein, X-linked (SMPX), mRNA. [Source:RefSeq mRNA;Acc:NM_001037626]
usda_aur_high_qual_snp_calls.chrX.vep.out:X_130873185_C/T	X:130873185	T	ENSBTAG00000019852	ENSBTAT00000057115	Transcript	downstream_gene_variant	-	-	-	-	-	-	DISTANCE=1269;STRAND=-1;BIOTYPE=protein_coding;ENSP=ENSBTAP00000052439	130874454	130897343	-1	PDHA1	Bos taurus pyruvate dehydrogenase (lipoamide) alpha 1 (PDHA1), mRNA. [Source:RefSeq mRNA;Acc:NM_001101046]
usda_aur_high_qual_snp_calls.chrX.vep.out:X_131958298_A/G	X:131958298	G	ENSBTAG00000009545	ENSBTAT00000012557	Transcript	upstream_gene_variant	-	-	-	-	-	-	DISTANCE=3312;STRAND=-1;BIOTYPE=protein_coding;ENSP=ENSBTAP00000012557	131866408	131954986	-1	PPEF1	protein phosphatase, EF-hand calcium binding domain 1 [Source:HGNC Symbol;Acc:HGNC:9243]
usda_aur_high_qual_snp_calls.chrX.vep.out:X_132073740_A/C	X:132073740	C	ENSBTAG00000007428	ENSBTAT00000009766	Transcript	downstream_gene_variant	-	-	-	-	-	-	DISTANCE=1757;STRAND=-1;BIOTYPE=protein_coding;ENSP=ENSBTAP00000009766	132075497	132128273	-1	CDKL5	cyclin-dependent kinase-like 5 [Source:HGNC Symbol;Acc:HGNC:11411]

## Sheet: Sheet 4 - Aur vs ref VEP counts
Sheet 4: Ensembl Build 78 variant effect predictions for 2,006,065 SNP and 104,655 indel high confidence autosomal and X chromosomal variants called in Aurochs CPC98 when compared with the Bos taurus reference genome, build UMD3.1
	Count of effects for each variant type
Variant effect	SNPs	Indels
3 prime UTR variant	4680	286
5 prime UTR variant	601	42
coding sequence variant	11	40
downstream gene variant	87215	4980
frameshift variant		239
frameshift variant, initiator codon variant		1
frameshift variant, splice region variant		74
frameshift variant, splice region variant, intron variant		35
frameshift variant, stop lost		1
initiator codon variant	14
intergenic variant	1332960	68182
intron variant	608272	32817
intron variant, non coding transcript variant	2
mature miRNA variant	8
missense variant	5972
missense variant, splice region variant	178
non coding transcript exon variant, non coding transcript variant	601	17
non coding transcript variant	1
splice acceptor variant	37	7
splice acceptor variant, frameshift variant		9
splice acceptor variant, non coding transcript variant	1
splice donor variant	55	4
splice donor variant, frameshift variant		6
splice donor variant, non coding transcript variant	1
splice region variant, 3 prime UTR variant	2
splice region variant, 5 prime UTR variant	13
splice region variant, intron variant	1175	83
splice region variant, intron variant, non coding transcript variant	4	5
splice region variant, non coding transcript exon variant, non coding transcript variant	9	4
splice region variant, synonymous variant	188
stop gained	36
stop gained, frameshift variant		1
stop gained, splice region variant	2
stop lost	5
stop retained variant	10
synonymous variant	7589
upstream gene variant	84483	4707

## Sheet: usda-aur-dbsnp_matchup.table
This table is the result of matching the 6,888,681 high confidence nuclear genome variants (SNPs and indels) seen in USDA animals and callable in Aurochs (min read depth =5) to variants in dbSNP 140
chr	variant type	variant in dbSNP?	ti/tv	Aurochs genotype	EU_fixed_post_farming?	Count
1	SNP	N	ti	alt	N	69
1	SNP	N	ti	alt	Y	1
1	SNP	N	ti	het	N	71
1	SNP	N	ti	ref	N	47724
1	SNP	N	tv	alt	N	42
1	SNP	N	tv	alt	Y	1
1	SNP	N	tv	het	N	44
1	SNP	N	tv	ref	N	21556
1	SNP	Y	ti	alt	N	57148
1	SNP	Y	ti	alt	Y	71
1	SNP	Y	ti	het	N	21524
1	SNP	Y	ti	ref	N	157672
1	SNP	Y	ti	ref	Y	13
1	SNP	Y	tv	alt	N	26582
1	SNP	Y	tv	alt	Y	38
1	SNP	Y	tv	het	N	9458
1	SNP	Y	tv	ref	N	70181
1	SNP	Y	tv	ref	Y	8
2	SNP	N	ti	alt	N	48
2	SNP	N	ti	alt	Y	1
2	SNP	N	ti	het	N	109
2	SNP	N	ti	ref	N	42289
2	SNP	N	tv	alt	N	27
2	SNP	N	tv	het	N	36
2	SNP	N	tv	ref	N	19013
2	SNP	Y	ti	alt	N	47378
2	SNP	Y	ti	alt	Y	92
2	SNP	Y	ti	het	N	18247
2	SNP	Y	ti	ref	N	132308
2	SNP	Y	ti	ref	Y	12
2	SNP	Y	tv	alt	N	21818
2	SNP	Y	tv	alt	Y	36
2	SNP	Y	tv	het	N	7973
2	SNP	Y	tv	ref	N	58318
2	SNP	Y	tv	ref	Y	5
3	SNP	N	ti	alt	N	42
3	SNP	N	ti	alt	Y	1
3	SNP	N	ti	het	N	68
3	SNP	N	ti	ref	N	36318
3	SNP	N	tv	alt	N	32
3	SNP	N	tv	het	N	32
3	SNP	N	tv	ref	N	16041
3	SNP	Y	ti	alt	N	40798
3	SNP	Y	ti	alt	Y	34
3	SNP	Y	ti	het	N	16317
3	SNP	Y	ti	ref	N	117051
3	SNP	Y	ti	ref	Y	9
3	SNP	Y	tv	alt	N	18540
3	SNP	Y	tv	alt	Y	18
3	SNP	Y	tv	het	N	6825
3	SNP	Y	tv	ref	N	51065
3	SNP	Y	tv	ref	Y	1
4	SNP	N	ti	alt	N	45
4	SNP	N	ti	alt	Y	1
4	SNP	N	ti	het	N	48
4	SNP	N	ti	ref	N	38156
4	SNP	N	tv	alt	N	21
4	SNP	N	tv	het	N	24
4	SNP	N	tv	ref	N	17060
4	SNP	Y	ti	alt	N	40971
4	SNP	Y	ti	alt	Y	53
4	SNP	Y	ti	het	N	16944
4	SNP	Y	ti	ref	N	131557
4	SNP	Y	ti	ref	Y	8
4	SNP	Y	tv	alt	N	18743
4	SNP	Y	tv	alt	Y	20
4	SNP	Y	tv	het	N	7458
4	SNP	Y	tv	ref	N	58456
4	SNP	Y	tv	ref	Y	2
5	SNP	N	ti	alt	N	37
5	SNP	N	ti	het	N	75
5	SNP	N	ti	ref	N	34185
5	SNP	N	tv	alt	N	30
5	SNP	N	tv	het	N	30
5	SNP	N	tv	ref	N	15096
5	SNP	Y	ti	alt	N	40774
5	SNP	Y	ti	alt	Y	42
5	SNP	Y	ti	het	N	15820
5	SNP	Y	ti	ref	N	120308
5	SNP	Y	ti	ref	Y	5
5	SNP	Y	tv	alt	N	18417
5	SNP	Y	tv	alt	Y	15
5	SNP	Y	tv	het	N	6882
5	SNP	Y	tv	ref	N	52945
5	SNP	Y	tv	ref	Y	3
6	SNP	N	ti	alt	N	53
6	SNP	N	ti	het	N	86
6	SNP	N	ti	ref	N	35899
6	SNP	N	tv	alt	N	32
6	SNP	N	tv	het	N	33
6	SNP	N	tv	ref	N	16056
6	SNP	Y	ti	alt	N	44388
6	SNP	Y	ti	alt	Y	29
6	SNP	Y	ti	het	N	17147
6	SNP	Y	ti	ref	N	111260
6	SNP	Y	ti	ref	Y	1
6	SNP	Y	tv	alt	N	20588
6	SNP	Y	tv	alt	Y	17
6	SNP	Y	tv	het	N	7653
6	SNP	Y	tv	ref	N	49807
6	SNP	Y	tv	ref	Y	6
7	SNP	N	ti	alt	N	51
7	SNP	N	ti	alt	Y	1
7	SNP	N	ti	het	N	65
7	SNP	N	ti	ref	N	34505
7	SNP	N	tv	alt	N	36
7	SNP	N	tv	het	N	37
7	SNP	N	tv	ref	N	15749
7	SNP	Y	ti	alt	N	39235
7	SNP	Y	ti	alt	Y	86
7	SNP	Y	ti	het	N	14999
7	SNP	Y	ti	ref	N	109172
7	SNP	Y	tv	alt	N	17834
7	SNP	Y	tv	alt	Y	23
7	SNP	Y	tv	het	N	6508
7	SNP	Y	tv	ref	N	47685
7	SNP	Y	tv	ref	Y	1
8	SNP	N	ti	alt	N	60
8	SNP	N	ti	alt	Y	1
8	SNP	N	ti	het	N	87
8	SNP	N	ti	ref	N	34190
8	SNP	N	tv	alt	N	29
8	SNP	N	tv	het	N	34
8	SNP	N	tv	ref	N	15544
8	SNP	Y	ti	alt	N	39604
8	SNP	Y	ti	alt	Y	80
8	SNP	Y	ti	het	N	14748
8	SNP	Y	ti	ref	N	111930
8	SNP	Y	ti	ref	Y	4
8	SNP	Y	tv	alt	N	17938
8	SNP	Y	tv	alt	Y	31
8	SNP	Y	tv	het	N	6630
8	SNP	Y	tv	ref	N	49413
8	SNP	Y	tv	ref	Y	3
9	SNP	N	ti	alt	N	24
9	SNP	N	ti	het	N	71
9	SNP	N	ti	ref	N	32706
9	SNP	N	tv	alt	N	21
9	SNP	N	tv	het	N	25
9	SNP	N	tv	ref	N	14423
9	SNP	Y	ti	alt	N	36090
9	SNP	Y	ti	alt	Y	26
9	SNP	Y	ti	het	N	15127
9	SNP	Y	ti	ref	N	96069
9	SNP	Y	ti	ref	Y	5
9	SNP	Y	tv	alt	N	16640
9	SNP	Y	tv	alt	Y	12
9	SNP	Y	tv	het	N	6636
9	SNP	Y	tv	ref	N	42387
10	SNP	N	ti	alt	N	34
10	SNP	N	ti	het	N	48
10	SNP	N	ti	ref	N	34876
10	SNP	N	tv	alt	N	26
10	SNP	N	tv	het	N	31
10	SNP	N	tv	ref	N	15624
10	SNP	Y	ti	alt	N	35068
10	SNP	Y	ti	alt	Y	31
10	SNP	Y	ti	het	N	15020
10	SNP	Y	ti	ref	N	107141
10	SNP	Y	ti	ref	Y	4
10	SNP	Y	tv	alt	N	16103
10	SNP	Y	tv	alt	Y	9
10	SNP	Y	tv	het	N	6597
10	SNP	Y	tv	ref	N	46900
10	SNP	Y	tv	ref	Y	5
11	SNP	N	ti	alt	N	49
11	SNP	N	ti	het	N	82
11	SNP	N	ti	ref	N	37885
11	SNP	N	tv	alt	N	19
11	SNP	N	tv	het	N	43
11	SNP	N	tv	ref	N	16446
11	SNP	Y	ti	alt	N	38369
11	SNP	Y	ti	alt	Y	44
11	SNP	Y	ti	het	N	15123
11	SNP	Y	ti	ref	N	100330
11	SNP	Y	ti	ref	Y	7
11	SNP	Y	tv	alt	N	17027
11	SNP	Y	tv	alt	Y	26
11	SNP	Y	tv	het	N	6524
11	SNP	Y	tv	ref	N	43186
12	SNP	N	ti	alt	N	50
12	SNP	N	ti	het	N	126
12	SNP	N	ti	ref	N	30715
12	SNP	N	tv	alt	N	45
12	SNP	N	tv	het	N	51
12	SNP	N	tv	ref	N	13769
12	SNP	Y	ti	alt	N	35081
12	SNP	Y	ti	alt	Y	53
12	SNP	Y	ti	het	N	12756
12	SNP	Y	ti	ref	N	97221
12	SNP	Y	ti	ref	Y	8
12	SNP	Y	tv	alt	N	15990
12	SNP	Y	tv	alt	Y	31
12	SNP	Y	tv	het	N	5598
12	SNP	Y	tv	ref	N	42942
13	SNP	N	ti	alt	N	21
13	SNP	N	ti	het	N	65
13	SNP	N	ti	ref	N	33761
13	SNP	N	tv	alt	N	19
13	SNP	N	tv	het	N	25
13	SNP	N	tv	ref	N	14370
13	SNP	Y	ti	alt	N	30267
13	SNP	Y	ti	alt	Y	31
13	SNP	Y	ti	het	N	11698
13	SNP	Y	ti	ref	N	87282
13	SNP	Y	ti	ref	Y	3
13	SNP	Y	tv	alt	N	13093
13	SNP	Y	tv	alt	Y	19
13	SNP	Y	tv	het	N	4622
13	SNP	Y	tv	ref	N	36246
14	SNP	N	ti	alt	N	34
14	SNP	N	ti	het	N	61
14	SNP	N	ti	ref	N	26342
14	SNP	N	tv	alt	N	18
14	SNP	N	tv	het	N	36
14	SNP	N	tv	ref	N	11475
14	SNP	Y	ti	alt	N	31608
14	SNP	Y	ti	alt	Y	32
14	SNP	Y	ti	het	N	12143
14	SNP	Y	ti	ref	N	86566
14	SNP	Y	ti	ref	Y	1
14	SNP	Y	tv	alt	N	13680
14	SNP	Y	tv	alt	Y	14
14	SNP	Y	tv	het	N	5110
14	SNP	Y	tv	ref	N	37775
15	SNP	N	ti	alt	N	34
15	SNP	N	ti	het	N	98
15	SNP	N	ti	ref	N	29563
15	SNP	N	tv	alt	N	21
15	SNP	N	tv	het	N	49
15	SNP	N	tv	ref	N	13208
15	SNP	Y	ti	alt	N	30694
15	SNP	Y	ti	alt	Y	31
15	SNP	Y	ti	het	N	12753
15	SNP	Y	ti	ref	N	92202
15	SNP	Y	ti	ref	Y	3
15	SNP	Y	tv	alt	N	14141
15	SNP	Y	tv	alt	Y	14
15	SNP	Y	tv	het	N	5520
15	SNP	Y	tv	ref	N	40331
16	SNP	N	ti	alt	N	63
16	SNP	N	ti	alt	Y	5
16	SNP	N	ti	het	N	73
16	SNP	N	ti	ref	N	28831
16	SNP	N	tv	alt	N	26
16	SNP	N	tv	het	N	29
16	SNP	N	tv	ref	N	12434
16	SNP	Y	ti	alt	N	29774
16	SNP	Y	ti	alt	Y	71
16	SNP	Y	ti	het	N	12116
16	SNP	Y	ti	ref	N	78623
16	SNP	Y	ti	ref	Y	1
16	SNP	Y	tv	alt	N	13159
16	SNP	Y	tv	alt	Y	28
16	SNP	Y	tv	het	N	5208
16	SNP	Y	tv	ref	N	33896
16	SNP	Y	tv	ref	Y	1
17	SNP	N	ti	alt	N	26
17	SNP	N	ti	het	N	59
17	SNP	N	ti	ref	N	25307
17	SNP	N	tv	alt	N	11
17	SNP	N	tv	het	N	29
17	SNP	N	tv	ref	N	11232
17	SNP	Y	ti	alt	N	27373
17	SNP	Y	ti	alt	Y	16
17	SNP	Y	ti	het	N	11291
17	SNP	Y	ti	ref	N	72177
17	SNP	Y	ti	ref	Y	10
17	SNP	Y	tv	alt	N	12365
17	SNP	Y	tv	alt	Y	6
17	SNP	Y	tv	het	N	4748
17	SNP	Y	tv	ref	N	31551
17	SNP	Y	tv	ref	Y	1
18	SNP	N	ti	alt	N	44
18	SNP	N	ti	het	N	50
18	SNP	N	ti	ref	N	24632
18	SNP	N	tv	alt	N	12
18	SNP	N	tv	het	N	21
18	SNP	N	tv	ref	N	10298
18	SNP	Y	ti	alt	N	23939
18	SNP	Y	ti	alt	Y	30
18	SNP	Y	ti	het	N	9417
18	SNP	Y	ti	ref	N	62277
18	SNP	Y	ti	ref	Y	2
18	SNP	Y	tv	alt	N	10461
18	SNP	Y	tv	alt	Y	12
18	SNP	Y	tv	het	N	3930
18	SNP	Y	tv	ref	N	26905
18	SNP	Y	tv	ref	Y	3
19	SNP	N	ti	alt	N	62
19	SNP	N	ti	alt	Y	1
19	SNP	N	ti	het	N	64
19	SNP	N	ti	ref	N	24653
19	SNP	N	tv	alt	N	28
19	SNP	N	tv	het	N	27
19	SNP	N	tv	ref	N	10051
19	SNP	Y	ti	alt	N	20007
19	SNP	Y	ti	alt	Y	47
19	SNP	Y	ti	het	N	9266
19	SNP	Y	ti	ref	N	60834
19	SNP	Y	ti	ref	Y	4
19	SNP	Y	tv	alt	N	8579
19	SNP	Y	tv	alt	Y	17
19	SNP	Y	tv	het	N	3860
19	SNP	Y	tv	ref	N	25775
19	SNP	Y	tv	ref	Y	1
20	SNP	N	ti	alt	N	18
20	SNP	N	ti	het	N	50
20	SNP	N	ti	ref	N	25302
20	SNP	N	tv	alt	N	14
20	SNP	N	tv	alt	Y	1
20	SNP	N	tv	het	N	27
20	SNP	N	tv	ref	N	11093
20	SNP	Y	ti	alt	N	28366
20	SNP	Y	ti	alt	Y	17
20	SNP	Y	ti	het	N	11317
20	SNP	Y	ti	ref	N	74917
20	SNP	Y	ti	ref	Y	5
20	SNP	Y	tv	alt	N	12801
20	SNP	Y	tv	alt	Y	8
20	SNP	Y	tv	het	N	4955
20	SNP	Y	tv	ref	N	32680
20	SNP	Y	tv	ref	Y	2
21	SNP	N	ti	alt	N	37
21	SNP	N	ti	alt	Y	1
21	SNP	N	ti	het	N	67
21	SNP	N	ti	ref	N	27368
21	SNP	N	tv	alt	N	24
21	SNP	N	tv	het	N	28
21	SNP	N	tv	ref	N	11692
21	SNP	Y	ti	alt	N	23940
21	SNP	Y	ti	alt	Y	48
21	SNP	Y	ti	het	N	9915
21	SNP	Y	ti	ref	N	69971
21	SNP	Y	ti	ref	Y	4
21	SNP	Y	tv	alt	N	10479
21	SNP	Y	tv	alt	Y	22
21	SNP	Y	tv	het	N	4240
21	SNP	Y	tv	ref	N	29899
21	SNP	Y	tv	ref	Y	1
22	SNP	N	ti	alt	N	20
22	SNP	N	ti	het	N	54
22	SNP	N	ti	ref	N	22805
22	SNP	N	tv	alt	N	13
22	SNP	N	tv	het	N	26
22	SNP	N	tv	ref	N	9818
22	SNP	Y	ti	alt	N	19741
22	SNP	Y	ti	alt	Y	13
22	SNP	Y	ti	het	N	8851
22	SNP	Y	ti	ref	N	61193
22	SNP	Y	ti	ref	Y	1
22	SNP	Y	tv	alt	N	8666
22	SNP	Y	tv	alt	Y	11
22	SNP	Y	tv	het	N	3827
22	SNP	Y	tv	ref	N	26034
22	SNP	Y	tv	ref	Y	1
23	SNP	N	ti	alt	N	22
23	SNP	N	ti	het	N	41
23	SNP	N	ti	ref	N	18840
23	SNP	N	tv	alt	N	20
23	SNP	N	tv	het	N	25
23	SNP	N	tv	ref	N	8073
23	SNP	Y	ti	alt	N	23349
23	SNP	Y	ti	alt	Y	22
23	SNP	Y	ti	het	N	8477
23	SNP	Y	ti	ref	N	62017
23	SNP	Y	ti	ref	Y	4
23	SNP	Y	tv	alt	N	10179
23	SNP	Y	tv	alt	Y	4
23	SNP	Y	tv	het	N	3520
23	SNP	Y	tv	ref	N	26498
23	SNP	Y	tv	ref	Y	5
24	SNP	N	ti	alt	N	19
24	SNP	N	ti	het	N	40
24	SNP	N	ti	ref	N	24613
24	SNP	N	tv	alt	N	16
24	SNP	N	tv	het	N	22
24	SNP	N	tv	ref	N	10699
24	SNP	Y	ti	alt	N	24612
24	SNP	Y	ti	alt	Y	17
24	SNP	Y	ti	het	N	9566
24	SNP	Y	ti	ref	N	69884
24	SNP	Y	ti	ref	Y	1
24	SNP	Y	tv	alt	N	10624
24	SNP	Y	tv	alt	Y	14
24	SNP	Y	tv	het	N	3949
24	SNP	Y	tv	ref	N	30135
24	SNP	Y	tv	ref	Y	3
25	SNP	N	ti	alt	N	21
25	SNP	N	ti	het	N	47
25	SNP	N	ti	ref	N	17752
25	SNP	N	tv	alt	N	7
25	SNP	N	tv	het	N	25
25	SNP	N	tv	ref	N	6958
25	SNP	Y	ti	alt	N	16049
25	SNP	Y	ti	alt	Y	10
25	SNP	Y	ti	het	N	6898
25	SNP	Y	ti	ref	N	44146
25	SNP	Y	tv	alt	N	6444
25	SNP	Y	tv	alt	Y	2
25	SNP	Y	tv	het	N	2708
25	SNP	Y	tv	ref	N	17495
25	SNP	Y	tv	ref	Y	1
26	SNP	N	ti	alt	N	27
26	SNP	N	ti	alt	Y	1
26	SNP	N	ti	het	N	52
26	SNP	N	ti	ref	N	18064
26	SNP	N	tv	alt	N	21
26	SNP	N	tv	het	N	28
26	SNP	N	tv	ref	N	7764
26	SNP	Y	ti	alt	N	21263
26	SNP	Y	ti	alt	Y	13
26	SNP	Y	ti	het	N	7900
26	SNP	Y	ti	ref	N	52539
26	SNP	Y	tv	alt	N	9545
26	SNP	Y	tv	alt	Y	2
26	SNP	Y	tv	het	N	3289
26	SNP	Y	tv	ref	N	22768
27	SNP	N	ti	alt	N	17
27	SNP	N	ti	het	N	52
27	SNP	N	ti	ref	N	18934
27	SNP	N	tv	alt	N	17
27	SNP	N	tv	het	N	19
27	SNP	N	tv	ref	N	8350
27	SNP	Y	ti	alt	N	19133
27	SNP	Y	ti	alt	Y	24
27	SNP	Y	ti	het	N	7236
27	SNP	Y	ti	ref	N	52809
27	SNP	Y	ti	ref	Y	3
27	SNP	Y	tv	alt	N	8353
27	SNP	Y	tv	alt	Y	5
27	SNP	Y	tv	het	N	3067
27	SNP	Y	tv	ref	N	22628
27	SNP	Y	tv	ref	Y	1
28	SNP	N	ti	alt	N	17
28	SNP	N	ti	het	N	35
28	SNP	N	ti	ref	N	21678
28	SNP	N	tv	alt	N	9
28	SNP	N	tv	het	N	14
28	SNP	N	tv	ref	N	9623
28	SNP	Y	ti	alt	N	17792
28	SNP	Y	ti	alt	Y	37
28	SNP	Y	ti	het	N	6819
28	SNP	Y	ti	ref	N	51866
28	SNP	Y	ti	ref	Y	3
28	SNP	Y	tv	alt	N	7762
28	SNP	Y	tv	alt	Y	12
28	SNP	Y	tv	het	N	2997
28	SNP	Y	tv	ref	N	22830
28	SNP	Y	tv	ref	Y	1
29	SNP	N	ti	alt	N	36
29	SNP	N	ti	het	N	38
29	SNP	N	ti	ref	N	20717
29	SNP	N	tv	alt	N	19
29	SNP	N	tv	het	N	21
29	SNP	N	tv	ref	N	9083
29	SNP	Y	ti	alt	N	18850
29	SNP	Y	ti	alt	Y	10
29	SNP	Y	ti	het	N	8403
29	SNP	Y	ti	ref	N	61054
29	SNP	Y	ti	ref	Y	8
29	SNP	Y	tv	alt	N	8344
29	SNP	Y	tv	alt	Y	3
29	SNP	Y	tv	het	N	3500
29	SNP	Y	tv	ref	N	26458
X	SNP	N	ti	alt	N	91
X	SNP	N	ti	alt	Y	11
X	SNP	N	ti	het	N	40
X	SNP	N	ti	ref	N	9805
X	SNP	N	tv	alt	N	53
X	SNP	N	tv	alt	Y	5
X	SNP	N	tv	het	N	33
X	SNP	N	tv	ref	N	5131
X	SNP	Y	ti	alt	N	14165
X	SNP	Y	ti	alt	Y	321
X	SNP	Y	ti	het	N	4350
X	SNP	Y	ti	ref	N	25155
X	SNP	Y	ti	ref	Y	7
X	SNP	Y	tv	alt	N	7426
X	SNP	Y	tv	alt	Y	178
X	SNP	Y	tv	het	N	2173
X	SNP	Y	tv	ref	N	12743
X	SNP	Y	tv	ref	Y	5
Un	SNP	N	ti	alt	N	1245
Un	SNP	N	ti	alt	Y	1
Un	SNP	N	ti	het	N	759
Un	SNP	N	ti	ref	N	19672
Un	SNP	N	tv	alt	N	594
Un	SNP	N	tv	het	N	381
Un	SNP	N	tv	ref	N	19893
1	indel	N		alt	N	52
1	indel	N		alt	Y	2
1	indel	N		het	N	8
1	indel	Y		alt	N	4965
1	indel	Y		alt	Y	4
1	indel	Y		het	N	500
2	indel	N		alt	N	32
2	indel	N		het	N	3
2	indel	Y		alt	N	4010
2	indel	Y		alt	Y	2
2	indel	Y		het	N	436
3	indel	N		alt	N	31
3	indel	N		het	N	3
3	indel	Y		alt	N	3364
3	indel	Y		alt	Y	3
3	indel	Y		het	N	360
4	indel	N		alt	N	42
4	indel	N		het	N	7
4	indel	Y		alt	N	3491
4	indel	Y		alt	Y	2
4	indel	Y		het	N	367
5	indel	N		alt	N	29
5	indel	N		het	N	8
5	indel	Y		alt	N	3279
5	indel	Y		alt	Y	3
5	indel	Y		het	N	331
6	indel	N		alt	N	48
6	indel	N		het	N	8
6	indel	Y		alt	N	3628
6	indel	Y		alt	Y	6
6	indel	Y		het	N	416
7	indel	N		alt	N	36
7	indel	N		het	N	5
7	indel	Y		alt	N	3217
7	indel	Y		alt	Y	3
7	indel	Y		het	N	367
8	indel	N		alt	N	35
8	indel	N		het	N	6
8	indel	Y		alt	N	3210
8	indel	Y		alt	Y	7
8	indel	Y		het	N	314
9	indel	N		alt	N	22
9	indel	N		het	N	5
9	indel	Y		alt	N	2965
9	indel	Y		alt	Y	2
9	indel	Y		het	N	373
10	indel	N		alt	N	30
10	indel	N		het	N	2
10	indel	Y		alt	N	3051
10	indel	Y		alt	Y	2
10	indel	Y		het	N	389
11	indel	N		alt	N	33
11	indel	N		het	N	7
11	indel	Y		alt	N	3078
11	indel	Y		alt	Y	2
11	indel	Y		het	N	330
12	indel	N		alt	N	30
12	indel	N		het	N	7
12	indel	Y		alt	N	2827
12	indel	Y		alt	Y	3
12	indel	Y		het	N	256
13	indel	N		alt	N	23
13	indel	N		het	N	1
13	indel	Y		alt	N	2334
13	indel	Y		het	N	291
14	indel	N		alt	N	26
14	indel	N		het	N	3
14	indel	Y		alt	N	2487
14	indel	Y		alt	Y	2
14	indel	Y		het	N	272
15	indel	N		alt	N	22
15	indel	N		het	N	4
15	indel	Y		alt	N	2516
15	indel	Y		alt	Y	1
15	indel	Y		het	N	294
16	indel	N		alt	N	36
16	indel	N		alt	Y	1
16	indel	N		het	N	2
16	indel	Y		alt	N	2373
16	indel	Y		alt	Y	3
16	indel	Y		het	N	278
17	indel	N		alt	N	24
17	indel	N		het	N	4
17	indel	Y		alt	N	2148
17	indel	Y		alt	Y	1
17	indel	Y		het	N	261
18	indel	N		alt	N	20
18	indel	N		het	N	6
18	indel	Y		alt	N	1886
18	indel	Y		alt	Y	1
18	indel	Y		het	N	213
19	indel	N		alt	N	15
19	indel	N		het	N	1
19	indel	Y		alt	N	1612
19	indel	Y		alt	Y	2
19	indel	Y		het	N	205
20	indel	N		alt	N	22
20	indel	N		het	N	1
20	indel	Y		alt	N	2237
20	indel	Y		alt	Y	1
20	indel	Y		het	N	281
21	indel	N		alt	N	23
21	indel	N		het	N	3
21	indel	Y		alt	N	1898
21	indel	Y		het	N	225
22	indel	N		alt	N	10
22	indel	N		het	N	4
22	indel	Y		alt	N	1585
22	indel	Y		alt	Y	1
22	indel	Y		het	N	240
23	indel	N		alt	N	21
23	indel	N		het	N	1
23	indel	Y		alt	N	1698
23	indel	Y		het	N	192
24	indel	N		alt	N	17
24	indel	N		het	N	2
24	indel	Y		alt	N	1817
24	indel	Y		alt	Y	2
24	indel	Y		het	N	192
25	indel	N		alt	N	13
25	indel	N		het	N	3
25	indel	Y		alt	N	1133
25	indel	Y		het	N	138
26	indel	N		alt	N	21
26	indel	N		het	N	2
26	indel	Y		alt	N	1696
26	indel	Y		alt	Y	1
26	indel	Y		het	N	195
27	indel	N		alt	N	20
27	indel	N		het	N	2
27	indel	Y		alt	N	1510
27	indel	Y		het	N	167
28	indel	N		alt	N	11
28	indel	N		het	N	4
28	indel	Y		alt	N	1394
28	indel	Y		alt	Y	2
28	indel	Y		het	N	167
29	indel	N		alt	N	22
29	indel	N		het	N	1
29	indel	Y		alt	N	1466
29	indel	Y		het	N	184
X	indel	N		alt	N	26
X	indel	N		alt	Y	2
X	indel	N		het	N	4
X	indel	Y		alt	N	1030
X	indel	Y		alt	Y	13
X	indel	Y		het	N	96
						6888681
